# Supplementary material for: 4-[(E)-(4-Eth­oxy­benzyl­idene)amino]­phenol
Source: Acta Crystallogr Sect E Struct Rep Online. 2013 May 18;69(Pt 6):o903–4. doi: 10.1107/S1600536813012580 (PMC3685059; doi:10.1107/S1600536813012580)
Supplement: Supplementary file 1 [file e-69-0o903-sup1.cif]

##############################################################################
#                                                                            #
# This CIF contains the data in a paper accepted for publication in          #
# Acta Crystallographica Section E. It conforms to the requirements of       #
# Notes for Authors for Acta Crystallographica Section E, and has been       #
# peer reviewed under the auspices of the IUCr Commission on Journals.       #
#                                                                            #
# Full details of the Crystallographic Information File format               #
# are given in the paper "The Crystallographic Information File (CIF):       #
# a New Standard Archive File for Crystallography" by S. R. Hall, F. H.      #
# Allen and I. D. Brown [Acta Cryst. (1991), A47, 655-685].                  #
#                                                                            #
# The current version of the core CIF dictionary is obtainable from          #
# ftp://ftp.iucr.org/pub/cif_core.dic.                                       #
#                                                                            #
# Software is freely available for graphical display of the structure(s)     #
# in this CIF. For information consult the CIF software page                 #
# http://www.iucr.org/resources/cif/software.                                #
#                                                                            #
# This file may be used for bona fide research purposes within the           #
# scientific community so long as proper attribution is given to the journal # 
# article from which it was obtained.                                        #
#                                                                            #
##############################################################################
data_global
_audit_creation_method     'form.cif (version 2.0)'
_journal_data_validation_number     ?
_journal_date_recd_electronic     2013-04-24
_journal_date_accepted     2013-05-08
_journal_name_full     'Acta Crystallographica, Section E'
_journal_year     2013
_journal_volume     69
_journal_issue      6
_journal_page_first     o903
_journal_page_last     o904
_journal_paper_category     QO
_journal_paper_doi     10.1107/S1600536813012580
_journal_coeditor_code     RZ5061
_publ_contact_author_name     'Assoc.Prof. Dr. Suchada Chantrapromma'
_publ_contact_author_address
;
      Department of Chemistry
      Faculty of Science
      Prince of Songkla University
      Hat-Yai, Songkhla 90112
      THAILAND
;
_publ_contact_author_email     'suchada.c@psu.ac.th'
_publ_contact_author_fax     '66 74 212918'
_publ_contact_author_phone     '66 74 288447'
_publ_section_title
;
4-[(<i>E</i>)-(4-Ethoxybenzylidene)amino]phenol
;
loop_
    _publ_author_name
    _publ_author_footnote
    _publ_author_address
    'Narissara Kaewmanee' ?
;  Department of Chemistry and Center of Excellence for Innovation in Chemistry
   Faculty of Science
   Prince of Songkla University
   Hat-Yai, Songkhla 90112
   Thailand
;
    'Suchada Chantrapromma'
;
      Thomson Reuters ResearcherID: A-5085-2009.
;
;     Department of Chemistry
      Faculty of Science
      Prince of Songkla University
      Hat-Yai, Songkhla 90112
      Thailand
;
    'Nawong Boonnak' ?
;     Faculty of Traditional Thai Medicine
      Prince of Songkla University
      Hat-Yai, Songkhla 90112
      Thailand
;
    'Hoong-Kun Fun'
;
      Additional correspondence author, e-mail: hfun@usm.my.
      Thomson Reuters ResearcherID: A-3561-2009.
;
;
      X-ray Crystallography Unit
      School of Physics
      Universiti Sains Malaysia
      11800 USM, Penang
      Malaysia
      Department of Pharmaceutical Chemistry
      College of Pharmacy
      King Saud University
      PO Box 2457
      Riyadh 11451
      Saudi Arabia
;
data_I
_audit_creation_method     SHELXL-97
_chemical_name_systematic
;
4-[(<i>E</i>)-(4-Ethoxybenzylidene)amino]phenol
;
_chemical_name_common
;
(<i>E</i>)-4-Ethoxy-4'-hydroxy-aza-stilbene
;
_chemical_formula_moiety     'C15 H15 N O2'
_chemical_formula_sum     'C15 H15 N O2'
_chemical_formula_iupac     'C15 H15 N O2'
_chemical_formula_weight     241.28
_chemical_melting_point     ?
_chemical_melting_point_gt     470
_chemical_melting_point_lt     472
_symmetry_cell_setting     orthorhombic
_symmetry_space_group_name_H-M     'P n a 21'
_symmetry_space_group_name_Hall     'P 2c -2n'
loop_
    _symmetry_equiv_pos_as_xyz
    'x, y, z'
    '-x, -y, z+1/2'
    'x+1/2, -y+1/2, z'
    '-x+1/2, y+1/2, z+1/2'
_cell_length_a     18.6882(11)
_cell_length_b     10.7420(6)
_cell_length_c     6.3186(4)
_cell_angle_alpha     90.00
_cell_angle_beta     90.00
_cell_angle_gamma     90.00
_cell_volume     1268.45(13)
_cell_formula_units_Z     4
_cell_measurement_reflns_used     2382
_cell_measurement_theta_min     2.18
_cell_measurement_theta_max     31.99
_cell_measurement_temperature     100
_exptl_crystal_description     Block
_exptl_crystal_colour     Colourless
_exptl_crystal_size_max     0.59
_exptl_crystal_size_mid     0.27
_exptl_crystal_size_min     0.25
_exptl_crystal_density_diffrn     1.263
_exptl_crystal_density_meas     ?
_exptl_crystal_density_method     'not measured'
_exptl_crystal_F_000     512
_exptl_absorpt_coefficient_mu     0.084
_exptl_absorpt_correction_type     multi-scan
_exptl_absorpt_process_details     '(SADABS; Bruker, 2009)'
_exptl_absorpt_correction_T_min     0.9517
_exptl_absorpt_correction_T_max     0.9792
_exptl_special_details
;
The data was collected with the Oxford Cryosystem Cobra low-temperature
attachment.
;
_diffrn_ambient_temperature     100.00(10)
_diffrn_radiation_type     MoK\a
_diffrn_radiation_wavelength     0.71073
_diffrn_radiation_source     'fine-focus sealed tube'
_diffrn_radiation_monochromator     graphite
_diffrn_measurement_device_type
;
Bruker SMART APEXII CCD area-detector
;
_diffrn_measurement_method     '\w scans'
_diffrn_detector_area_resol_mean     8.33
_diffrn_reflns_number     16922
_diffrn_reflns_av_R_equivalents     0.0248
_diffrn_reflns_av_sigmaI/netI     0.0158
_diffrn_reflns_theta_min     2.18
_diffrn_reflns_theta_max     31.99
_diffrn_reflns_theta_full     31.99
_diffrn_measured_fraction_theta_max     1.000
_diffrn_measured_fraction_theta_full     1.000
_diffrn_reflns_limit_h_min     -27
_diffrn_reflns_limit_h_max     27
_diffrn_reflns_limit_k_min     -16
_diffrn_reflns_limit_k_max     15
_diffrn_reflns_limit_l_min     -9
_diffrn_reflns_limit_l_max     9
_diffrn_standards_number     0
_diffrn_standards_interval_count     ?
_diffrn_standards_interval_time     ?
_diffrn_standards_decay_%     ?
_refine_special_details
;
Refinement of <i>F</i>^2^ against ALL reflections. The weighted <i>R</i>-factor
<i>wR</i> and goodness of fit <i>S</i> are based on <i>F</i>^2^, conventional
<i>R</i>-factors <i>R</i> are based on <i>F</i>, with <i>F</i> set to zero for
negative <i>F</i>^2^. The threshold expression of <i>F</i>^2^ >
\s(<i>F</i>^2^) is used only for calculating <i>R</i>-factors(gt) <i>etc</i>.
and is not relevant to the choice of reflections for refinement.
<i>R</i>-factors based on <i>F</i>^2^ are statistically about twice as large
as those based on <i>F</i>, and <i>R</i>- factors based on ALL data will be
even larger.
;
_reflns_number_total     2382
_reflns_number_gt     2319
_reflns_threshold_expression     I>2\s(I)
_refine_ls_structure_factor_coef     Fsqd
_refine_ls_matrix_type     full
_refine_ls_R_factor_all     0.0312
_refine_ls_R_factor_gt     0.0301
_refine_ls_wR_factor_gt     0.0831
_refine_ls_wR_factor_ref     0.0859
_refine_ls_goodness_of_fit_ref     1.101
_refine_ls_restrained_S_all     1.101
_refine_ls_number_reflns     2382
_refine_ls_number_parameters     168
_refine_ls_number_restraints     1
_refine_ls_hydrogen_treatment     mixed
_refine_ls_weighting_scheme     calc
_refine_ls_weighting_details
         'calc w=1/[\s^2^(Fo^2^)+(0.0562P)^2^+0.1397P] where P=(Fo^2^+2Fc^2^)/3'
_atom_sites_solution_hydrogens     geom
_atom_sites_solution_primary     direct
_atom_sites_solution_secondary     difmap
_refine_ls_shift/su_max     0.001
_refine_ls_shift/su_mean     0.001
_refine_diff_density_max     0.349
_refine_diff_density_min     -0.192
_refine_ls_extinction_method     none
_refine_ls_extinction_coef     ?
loop_
    _atom_type_symbol
    _atom_type_description
    _atom_type_scat_dispersion_real
    _atom_type_scat_dispersion_imag
    _atom_type_scat_source
    'C' 'C' 0.0033 0.0000
                         'International Tables Vol C Tables 4.2.6.8 and 6.1.1.4'
    'H' 'H' 0.0000 0.0000
                         'International Tables Vol C Tables 4.2.6.8 and 6.1.1.4'
    'N' 'N' 0.0061 0.0000
                         'International Tables Vol C Tables 4.2.6.8 and 6.1.1.4'
    'O' 'O' 0.0106 0.0000
                         'International Tables Vol C Tables 4.2.6.8 and 6.1.1.4'
_computing_data_collection     'APEX2 (Bruker, 2009)'
_computing_cell_refinement     'SAINT (Bruker, 2009)'
_computing_data_reduction     'SAINT (Bruker, 2009)'
_computing_structure_solution     'SHELXTL (Sheldrick, 2008)'
_computing_structure_refinement     'SHELXTL (Sheldrick, 2008)'
_computing_molecular_graphics     'SHELXTL (Sheldrick, 2008)'
_computing_publication_material
;
SHELXTL (Sheldrick, 2008) and PLATON (Spek, 2009)
;
loop_
    _atom_site_type_symbol
    _atom_site_label
    _atom_site_fract_x
    _atom_site_fract_y
    _atom_site_fract_z
    _atom_site_U_iso_or_equiv
    _atom_site_adp_type
    _atom_site_calc_flag
    _atom_site_refinement_flags
    _atom_site_occupancy
    _atom_site_symmetry_multiplicity
    _atom_site_disorder_assembly
    _atom_site_disorder_group
    O O1 1.07262(4) 0.90374(7) 0.65280(16) 0.02092(17) Uani d . 1 1 . .
    O O2 0.68429(4) 0.01683(7) 0.72655(13) 0.01662(15) Uani d . 1 1 . .
    H H1O2 0.6732(11) 0.000(2) 0.851(4) 0.038(5) Uiso d . 1 1 . .
    N N1 0.85372(4) 0.43914(7) 0.61658(15) 0.01367(16) Uani d . 1 1 . .
    C C1 0.93803(5) 0.59761(9) 0.72367(18) 0.01420(18) Uani d . 1 1 . .
    C C2 0.97668(5) 0.64779(9) 0.89339(19) 0.01686(19) Uani d . 1 1 . .
    H H2A 0.9725 0.6113 1.0298 0.020 Uiso calc R 1 1 . .
    C C3 1.02104(6) 0.75025(10) 0.86479(19) 0.0181(2) Uani d . 1 1 . .
    H H3A 1.0468 0.7835 0.9813 0.022 Uiso calc R 1 1 . .
    C C4 1.02770(5) 0.80430(9) 0.66463(19) 0.01595(19) Uani d . 1 1 . .
    C C5 0.98933(6) 0.75587(10) 0.49369(19) 0.01789(19) Uani d . 1 1 . .
    H H5A 0.9934 0.7928 0.3576 0.021 Uiso calc R 1 1 . .
    C C6 0.94517(6) 0.65320(10) 0.52393(19) 0.01713(19) Uani d . 1 1 . .
    H H6A 0.9194 0.6201 0.4072 0.021 Uiso calc R 1 1 . .
    C C7 0.89365(5) 0.48741(8) 0.76077(17) 0.01413(18) Uani d . 1 1 . .
    H H7A 0.8944 0.4500 0.8970 0.017 Uiso calc R 1 1 . .
    C C8 0.81221(5) 0.33104(9) 0.65972(16) 0.01283(17) Uani d . 1 1 . .
    C C9 0.78245(5) 0.30394(9) 0.85792(16) 0.01439(18) Uani d . 1 1 . .
    H H9A 0.7915 0.3572 0.9750 0.017 Uiso calc R 1 1 . .
    C C10 0.73949(5) 0.19880(9) 0.88339(16) 0.01468(17) Uani d . 1 1 . .
    H H10A 0.7190 0.1811 1.0176 0.018 Uiso calc R 1 1 . .
    C C11 0.72652(5) 0.11939(8) 0.71249(17) 0.01325(17) Uani d . 1 1 . .
    C C12 0.75683(6) 0.14583(9) 0.51485(17) 0.01527(18) Uani d . 1 1 . .
    H H12A 0.7489 0.0913 0.3988 0.018 Uiso calc R 1 1 . .
    C C13 0.79848(5) 0.25179(9) 0.48866(16) 0.01442(17) Uani d . 1 1 . .
    H H13A 0.8178 0.2707 0.3534 0.017 Uiso calc R 1 1 . .
    C C14 1.08402(6) 0.95958(10) 0.4482(2) 0.0215(2) Uani d . 1 1 . .
    H H14A 1.0383 0.9914 0.3904 0.026 Uiso calc R 1 1 . .
    H H14B 1.1037 0.8975 0.3482 0.026 Uiso calc R 1 1 . .
    C C15 1.13632(6) 1.06515(11) 0.4787(3) 0.0285(3) Uani d . 1 1 . .
    H H15A 1.1448 1.1065 0.3427 0.043 Uiso calc R 1 1 . .
    H H15B 1.1816 1.0323 0.5335 0.043 Uiso calc R 1 1 . .
    H H15C 1.1165 1.1253 0.5795 0.043 Uiso calc R 1 1 . .
loop_
    _atom_site_aniso_label
    _atom_site_aniso_U_11
    _atom_site_aniso_U_22
    _atom_site_aniso_U_33
    _atom_site_aniso_U_12
    _atom_site_aniso_U_13
    _atom_site_aniso_U_23
    O1 0.0213(3) 0.0180(3) 0.0234(4) -0.0072(3) -0.0018(3) -0.0007(3)
    O2 0.0230(3) 0.0138(3) 0.0131(3) -0.0056(2) 0.0018(3) -0.0011(3)
    N1 0.0156(3) 0.0116(3) 0.0138(4) -0.0003(3) 0.0002(3) 0.0000(3)
    C1 0.0144(4) 0.0133(3) 0.0148(4) -0.0003(3) -0.0007(3) -0.0011(3)
    C2 0.0177(4) 0.0183(4) 0.0146(4) -0.0008(3) -0.0029(4) -0.0003(4)
    C3 0.0174(4) 0.0193(4) 0.0176(5) -0.0023(3) -0.0036(4) -0.0023(4)
    C4 0.0146(4) 0.0140(4) 0.0193(5) -0.0013(3) -0.0018(4) -0.0007(4)
    C5 0.0199(4) 0.0175(4) 0.0162(5) -0.0045(3) -0.0025(4) 0.0009(4)
    C6 0.0188(4) 0.0176(4) 0.0150(4) -0.0044(3) -0.0017(4) -0.0002(4)
    C7 0.0153(4) 0.0132(4) 0.0139(4) -0.0001(3) 0.0000(3) -0.0002(3)
    C8 0.0144(3) 0.0114(3) 0.0126(4) 0.0002(3) -0.0005(3) 0.0001(3)
    C9 0.0184(4) 0.0128(4) 0.0119(4) -0.0005(3) 0.0006(3) -0.0015(3)
    C10 0.0192(4) 0.0137(4) 0.0111(4) -0.0010(3) 0.0012(4) -0.0007(3)
    C11 0.0161(4) 0.0113(3) 0.0123(4) -0.0001(3) 0.0005(3) -0.0001(3)
    C12 0.0196(4) 0.0143(4) 0.0119(4) -0.0018(3) 0.0011(4) -0.0015(3)
    C13 0.0181(4) 0.0146(4) 0.0106(4) -0.0011(3) 0.0009(4) -0.0010(3)
    C14 0.0199(4) 0.0176(4) 0.0269(6) -0.0038(3) -0.0014(4) 0.0044(4)
    C15 0.0236(5) 0.0201(5) 0.0420(8) -0.0071(4) 0.0000(5) 0.0019(5)
_geom_special_details
;
All e.s.d.'s (except the e.s.d. in the dihedral angle between two l.s. planes)
are estimated using the full covariance matrix. The cell e.s.d.'s are taken
into account individually in the estimation of e.s.d.'s in distances, angles
and torsion angles; correlations between e.s.d.'s in cell parameters are only
used when they are defined by crystal symmetry. An approximate (isotropic)
treatment of cell e.s.d.'s is used for estimating e.s.d.'s involving l.s.
planes.
;
loop_
    _geom_bond_atom_site_label_1
    _geom_bond_atom_site_label_2
    _geom_bond_site_symmetry_2
    _geom_bond_distance
    _geom_bond_publ_flag
    O1 C4 . 1.3605(11) ?
    O1 C14 . 1.4412(16) ?
    O2 C11 . 1.3581(11) ?
    O2 H1O2 . 0.83(3) ?
    N1 C7 . 1.2867(13) ?
    N1 C8 . 1.4228(12) ?
    C1 C2 . 1.4008(15) ?
    C1 C6 . 1.4026(16) ?
    C1 C7 . 1.4643(13) ?
    C2 C3 . 1.3898(14) ?
    C2 H2A . 0.9500 ?
    C3 C4 . 1.3972(16) ?
    C3 H3A . 0.9500 ?
    C4 C5 . 1.3970(15) ?
    C5 C6 . 1.3906(14) ?
    C5 H5A . 0.9500 ?
    C6 H6A . 0.9500 ?
    C7 H7A . 0.9500 ?
    C8 C13 . 1.3996(14) ?
    C8 C9 . 1.4009(14) ?
    C9 C10 . 1.3951(13) ?
    C9 H9A . 0.9500 ?
    C10 C11 . 1.3973(14) ?
    C10 H10A . 0.9500 ?
    C11 C12 . 1.4004(15) ?
    C12 C13 . 1.3887(13) ?
    C12 H12A . 0.9500 ?
    C13 H13A . 0.9500 ?
    C14 C15 . 1.5094(15) ?
    C14 H14A . 0.9900 ?
    C14 H14B . 0.9900 ?
    C15 H15A . 0.9800 ?
    C15 H15B . 0.9800 ?
    C15 H15C . 0.9800 ?
loop_
    _geom_angle_atom_site_label_1
    _geom_angle_atom_site_label_2
    _geom_angle_atom_site_label_3
    _geom_angle_site_symmetry_1
    _geom_angle_site_symmetry_3
    _geom_angle
    _geom_angle_publ_flag
    C4 O1 C14 . . 117.86(9) ?
    C11 O2 H1O2 . . 112.7(15) ?
    C7 N1 C8 . . 120.62(9) ?
    C2 C1 C6 . . 118.43(9) ?
    C2 C1 C7 . . 118.72(10) ?
    C6 C1 C7 . . 122.83(9) ?
    C3 C2 C1 . . 120.85(11) ?
    C3 C2 H2A . . 119.6 ?
    C1 C2 H2A . . 119.6 ?
    C2 C3 C4 . . 120.00(10) ?
    C2 C3 H3A . . 120.0 ?
    C4 C3 H3A . . 120.0 ?
    O1 C4 C5 . . 124.52(10) ?
    O1 C4 C3 . . 115.52(9) ?
    C5 C4 C3 . . 119.96(9) ?
    C6 C5 C4 . . 119.59(10) ?
    C6 C5 H5A . . 120.2 ?
    C4 C5 H5A . . 120.2 ?
    C5 C6 C1 . . 121.18(10) ?
    C5 C6 H6A . . 119.4 ?
    C1 C6 H6A . . 119.4 ?
    N1 C7 C1 . . 122.74(9) ?
    N1 C7 H7A . . 118.6 ?
    C1 C7 H7A . . 118.6 ?
    C13 C8 C9 . . 119.41(9) ?
    C13 C8 N1 . . 116.65(9) ?
    C9 C8 N1 . . 123.87(9) ?
    C10 C9 C8 . . 119.99(9) ?
    C10 C9 H9A . . 120.0 ?
    C8 C9 H9A . . 120.0 ?
    C9 C10 C11 . . 120.33(9) ?
    C9 C10 H10A . . 119.8 ?
    C11 C10 H10A . . 119.8 ?
    O2 C11 C10 . . 123.06(9) ?
    O2 C11 C12 . . 117.25(9) ?
    C10 C11 C12 . . 119.68(9) ?
    C13 C12 C11 . . 119.95(9) ?
    C13 C12 H12A . . 120.0 ?
    C11 C12 H12A . . 120.0 ?
    C12 C13 C8 . . 120.62(9) ?
    C12 C13 H13A . . 119.7 ?
    C8 C13 H13A . . 119.7 ?
    O1 C14 C15 . . 107.10(11) ?
    O1 C14 H14A . . 110.3 ?
    C15 C14 H14A . . 110.3 ?
    O1 C14 H14B . . 110.3 ?
    C15 C14 H14B . . 110.3 ?
    H14A C14 H14B . . 108.5 ?
    C14 C15 H15A . . 109.5 ?
    C14 C15 H15B . . 109.5 ?
    H15A C15 H15B . . 109.5 ?
    C14 C15 H15C . . 109.5 ?
    H15A C15 H15C . . 109.5 ?
    H15B C15 H15C . . 109.5 ?
loop_
    _geom_torsion_atom_site_label_1
    _geom_torsion_atom_site_label_2
    _geom_torsion_atom_site_label_3
    _geom_torsion_atom_site_label_4
    _geom_torsion_site_symmetry_1
    _geom_torsion_site_symmetry_2
    _geom_torsion_site_symmetry_3
    _geom_torsion_site_symmetry_4
    _geom_torsion
    _geom_torsion_publ_flag
    C6 C1 C2 C3 . . . . 0.01(15) ?
    C7 C1 C2 C3 . . . . 178.24(9) ?
    C1 C2 C3 C4 . . . . -0.20(15) ?
    C14 O1 C4 C5 . . . . -2.99(14) ?
    C14 O1 C4 C3 . . . . 177.23(9) ?
    C2 C3 C4 O1 . . . . -179.72(9) ?
    C2 C3 C4 C5 . . . . 0.48(15) ?
    O1 C4 C5 C6 . . . . 179.64(9) ?
    C3 C4 C5 C6 . . . . -0.58(16) ?
    C4 C5 C6 C1 . . . . 0.40(16) ?
    C2 C1 C6 C5 . . . . -0.12(15) ?
    C7 C1 C6 C5 . . . . -178.27(9) ?
    C8 N1 C7 C1 . . . . 179.23(8) ?
    C2 C1 C7 N1 . . . . 176.43(9) ?
    C6 C1 C7 N1 . . . . -5.42(15) ?
    C7 N1 C8 C13 . . . . -150.56(9) ?
    C7 N1 C8 C9 . . . . 32.46(13) ?
    C13 C8 C9 C10 . . . . -0.07(14) ?
    N1 C8 C9 C10 . . . . 176.84(9) ?
    C8 C9 C10 C11 . . . . 0.67(14) ?
    C9 C10 C11 O2 . . . . -178.92(9) ?
    C9 C10 C11 C12 . . . . -0.06(15) ?
    O2 C11 C12 C13 . . . . 177.76(9) ?
    C10 C11 C12 C13 . . . . -1.16(15) ?
    C11 C12 C13 C8 . . . . 1.78(15) ?
    C9 C8 C13 C12 . . . . -1.16(14) ?
    N1 C8 C13 C12 . . . . -178.29(9) ?
    C4 O1 C14 C15 . . . . -179.08(9) ?
loop_
    _geom_hbond_atom_site_label_D
    _geom_hbond_atom_site_label_H
    _geom_hbond_atom_site_label_A
    _geom_hbond_site_symmetry_A
    _geom_hbond_distance_DH
    _geom_hbond_distance_HA
    _geom_hbond_distance_DA
    _geom_hbond_angle_DHA
    _geom_hbond_publ_flag
    O2 H1O2 N1 4_645 0.83(2) 1.87(2) 2.6971(12) 172(2) y
    C6 H6A O2 4_654 0.95 2.51 3.3956(14) 156 y
    C9 H9A O2 4_655 0.95 2.38 3.3229(13) 171 y
    C14 H14B Cg1 2_764 0.99 2.90 3.7668(12) 147 y
_iucr_refine_instructions_details
;
TITL mo_nks28_0m in Pna2(1) (100K)
CELL 0.71073  18.6882  10.7420   6.3186  90.000  90.000  90.000
ZERR    4.00   0.0011   0.0006   0.0004   0.000   0.000   0.000
LATT -1
SYMM -X, -Y, 0.5+Z
SYMM 0.5+X, 0.5-Y, Z
SYMM 0.5-X, 0.5+Y, 0.5+Z
SFAC C H N O
UNIT 60 60 4 8
TEMP -173.000
SIZE 0.251 0.269 0.595
L.S. 10
BOND $H
FMAP 2 3 60
OMIT -4 64
MERG 4
PLAN 20
ACTA
CONF
WGHT    0.056200    0.139700
FVAR       0.73548
O1    4    1.072616    0.903735    0.652801    11.00000    0.02135    0.01801 =
         0.02342   -0.00073   -0.00179   -0.00720
O2    4    0.684285    0.016830    0.726547    11.00000    0.02297    0.01378 =
         0.01309   -0.00113    0.00180   -0.00557
H1O2  2    0.673230   -0.000264    0.850553    11.00000    0.03786
N1    3    0.853722    0.439144    0.616580    11.00000    0.01563    0.01163 =
         0.01375    0.00000    0.00019   -0.00025
C1    1    0.938031    0.597609    0.723669    11.00000    0.01442    0.01334 =
         0.01484   -0.00109   -0.00072   -0.00026
C2    1    0.976676    0.647791    0.893394    11.00000    0.01770    0.01825 =
         0.01464   -0.00033   -0.00291   -0.00081
AFIX  43
H2A   2    0.972504    0.611318    1.029805    11.00000   -1.20000
AFIX   0
C3    1    1.021044    0.750255    0.864789    11.00000    0.01743    0.01931 =
         0.01763   -0.00228   -0.00359   -0.00227
AFIX  43
H3A   2    1.046843    0.783540    0.981325    11.00000   -1.20000
AFIX   0
C4    1    1.027701    0.804303    0.664628    11.00000    0.01462    0.01399 =
         0.01925   -0.00074   -0.00179   -0.00126
C5    1    0.989326    0.755871    0.493693    11.00000    0.01987    0.01755 =
         0.01625    0.00092   -0.00248   -0.00450
AFIX  43
H5A   2    0.993371    0.792842    0.357637    11.00000   -1.20000
AFIX   0
C6    1    0.945165    0.653204    0.523931    11.00000    0.01882    0.01759 =
         0.01497   -0.00020   -0.00170   -0.00438
AFIX  43
H6A   2    0.919369    0.620133    0.407214    11.00000   -1.20000
AFIX   0
C7    1    0.893651    0.487412    0.760772    11.00000    0.01533    0.01320 =
         0.01386   -0.00017   -0.00003   -0.00009
AFIX  43
H7A   2    0.894368    0.449991    0.896982    11.00000   -1.20000
AFIX   0
C8    1    0.812215    0.331043    0.659721    11.00000    0.01440    0.01144 =
         0.01265    0.00010   -0.00047    0.00020
C9    1    0.782454    0.303940    0.857925    11.00000    0.01845    0.01278 =
         0.01194   -0.00154    0.00055   -0.00054
AFIX  43
H9A   2    0.791528    0.357151    0.974978    11.00000   -1.20000
AFIX   0
C10   1    0.739490    0.198797    0.883386    11.00000    0.01925    0.01370 =
         0.01110   -0.00072    0.00124   -0.00105
AFIX  43
H10A  2    0.718950    0.181099    1.017585    11.00000   -1.20000
AFIX   0
C11   1    0.726517    0.119388    0.712491    11.00000    0.01611    0.01131 =
         0.01234   -0.00012    0.00048   -0.00014
C12   1    0.756829    0.145834    0.514850    11.00000    0.01960    0.01433 =
         0.01188   -0.00150    0.00109   -0.00179
AFIX  43
H12A  2    0.748909    0.091335    0.398781    11.00000   -1.20000
AFIX   0
C13   1    0.798476    0.251790    0.488658    11.00000    0.01805    0.01457 =
         0.01063   -0.00104    0.00093   -0.00108
AFIX  43
H13A  2    0.817821    0.270654    0.353370    11.00000   -1.20000
AFIX   0
C14   1    1.084024    0.959581    0.448177    11.00000    0.01988    0.01763 =
         0.02687    0.00435   -0.00136   -0.00378
AFIX  23
H14A  2    1.038301    0.991357    0.390358    11.00000   -1.20000
H14B  2    1.103738    0.897458    0.348202    11.00000   -1.20000
AFIX   0
C15   1    1.136321    1.065151    0.478659    11.00000    0.02358    0.02006 =
         0.04198    0.00188   -0.00002   -0.00715
AFIX 137
H15A  2    1.144829    1.106455    0.342676    11.00000   -1.50000
H15B  2    1.181582    1.032282    0.533545    11.00000   -1.50000
H15C  2    1.116505    1.125259    0.579547    11.00000   -1.50000
HKLF 4 1 0 0 -1 1 0 0 0 -1 0
REM  mo_nks28_0m in Pna2(1) (100K)
REM R1 =  0.0301 for   2319 Fo > 4sig(Fo)  and  0.0312 for all   2382 data
REM    168 parameters refined using      1 restraints
END
WGHT      0.0562      0.1397
REM Highest difference peak  0.349,  deepest hole -0.192,  1-sigma level  0.045
Q1    1   0.7400  0.1349  0.6160  11.00000  0.05    0.35
Q2    1   0.7966  0.3169  0.7627  11.00000  0.05    0.32
Q3    1   1.0232  0.7810  0.7627  11.00000  0.05    0.32
Q4    1   0.7623  0.2526  0.8598  11.00000  0.05    0.31
Q5    1   0.9673  0.7073  0.5161  11.00000  0.05    0.30
Q6    1   0.9138  0.5399  0.7365  11.00000  0.05    0.29
Q7    1   0.7333  0.1554  0.7993  11.00000  0.05    0.29
Q8    1   0.9564  0.6211  0.8121  11.00000  0.05    0.29
Q9    1   0.7795  0.1957  0.5100  11.00000  0.05    0.28
Q10   1   0.9395  0.6194  0.6201  11.00000  0.05    0.28
Q11   1   1.0089  0.7817  0.5871  11.00000  0.05    0.27
Q12   1   0.8760  0.4619  0.6818  11.00000  0.05    0.25
Q13   1   1.0005  0.6961  0.8712  11.00000  0.05    0.24
Q14   1   0.8048  0.2946  0.5619  11.00000  0.05    0.21
Q15   1   0.7018  0.0708  0.7278  11.00000  0.05    0.21
Q16   1   0.8406  0.3814  0.6397  11.00000  0.05    0.20
Q17   1   0.8568  0.4554  0.5229  11.00000  0.05    0.19
Q18   1   1.1149  1.0047  0.4679  11.00000  0.05    0.18
Q19   1   1.0757  0.9314  0.5517  11.00000  0.05    0.18
Q20   1   1.0525  0.8578  0.6561  11.00000  0.05    0.12
;
