# Supplementary material for: 4-[(E)-(4-Eth­oxy­benzyl­idene)amino]­phenol
Source: Acta Crystallogr Sect E Struct Rep Online. 2013 May 18;69(Pt 6):o903–4. doi: 10.1107/S1600536813012580 (PMC3685059; doi:10.1107/S1600536813012580)
Supplement: Supplementary file 2 [file e-69-0o903-Isup2.hkl]

# 
# h,k,l, Fc-squared, Fo-squared, sigma(Fo-squared) and status flag 
# 
data_I
_shelx_title ' mo_nks28_0m in Pna2(1) (100K)' 
_shelx_refln_list_code          4 
_shelx_F_calc_maximum      136.81 
_exptl_crystal_F_000       512.00 
_reflns_d_resolution_high  0.6708 
 
loop_ 
 _symmetry_equiv_pos_as_xyz 
 'x, y, z' 
 '-x, -y, z+1/2' 
 'x+1/2, -y+1/2, z' 
 '-x+1/2, y+1/2, z+1/2' 
 
_cell_length_a    18.6882 
_cell_length_b    10.7420 
_cell_length_c     6.3186 
_cell_angle_alpha  90.000 
_cell_angle_beta   90.000 
_cell_angle_gamma  90.000 
 
_shelx_F_squared_multiplier     1.000 
 
loop_ 
 _refln_index_h 
 _refln_index_k 
 _refln_index_l 
 _refln_F_squared_calc 
 _refln_F_squared_meas 
 _refln_F_squared_sigma 
 _refln_observed_status 
   2   0   0        5.94       -0.56      0.29 o 
   4   0   0     5067.19     4991.74     87.07 o 
   6   0   0      144.17      149.30      2.92 o 
   8   0   0      179.07      158.75      2.51 o 
  10   0   0        1.36        1.24      0.26 o 
  12   0   0       34.78       30.95      0.65 o 
  14   0   0       30.91       29.60      1.21 o 
  16   0   0       86.93       83.56      1.45 o 
  18   0   0      396.32      387.87      6.96 o 
  20   0   0       65.66       70.13      1.79 o 
  22   0   0       36.12       35.96      1.29 o 
  24   0   0      593.28      572.76     10.11 o 
  26   0   0       27.78       30.59      1.98 o 
   1   1   0      920.75      946.70     11.70 o 
   2   1   0      978.71      985.92     12.26 o 
   3   1   0     2450.21     2400.08     36.97 o 
   4   1   0     1448.79     1403.95     54.29 o 
   5   1   0     3336.63     3247.24     60.10 o 
   6   1   0      567.22      581.15      7.33 o 
   7   1   0       45.75       50.12      1.20 o 
   8   1   0      181.80      196.55      2.02 o 
   9   1   0        0.91        2.58      0.26 o 
  10   1   0       69.44       68.69      1.23 o 
  11   1   0        7.00        9.21      0.27 o 
  12   1   0      445.93      476.73      4.03 o 
  13   1   0      329.93      294.27      2.62 o 
  14   1   0        6.87        5.42      0.25 o 
  15   1   0       87.26       88.70      1.11 o 
  16   1   0      298.64      315.56      2.97 o 
  17   1   0      204.29      195.69      2.13 o 
  18   1   0      121.96      129.23      1.93 o 
  19   1   0      139.69      145.27      2.14 o 
  20   1   0       35.11       36.70      0.87 o 
  21   1   0       64.35       67.56      1.25 o 
  22   1   0       96.20      100.72      1.66 o 
  23   1   0      130.46      128.43      2.00 o 
  24   1   0      125.42      126.81      1.99 o 
  25   1   0      253.43      263.65      4.19 o 
  26   1   0       46.50       47.50      1.67 o 
  27   1   0       45.49       48.54      1.91 o 
   0   2   0      315.28      341.28      9.11 o 
   1   2   0     1320.40     1346.39     16.64 o 
   2   2   0       83.47       82.90      1.15 o 
   3   2   0      999.99     1016.92     11.20 o 
   4   2   0    18716.42    17808.84    699.99 o 
   5   2   0    18433.53    17350.97    267.45 o 
   6   2   0      522.43      561.83      5.23 o 
   7   2   0        5.91        6.01      0.19 o 
   8   2   0      542.37      573.03      5.37 o 
   9   2   0       23.31       31.65      0.57 o 
  10   2   0      102.44      119.56      1.16 o 
  11   2   0      804.62      865.73      7.53 o 
  12   2   0      184.59      192.05      1.79 o 
  13   2   0      199.40      200.37      1.87 o 
  14   2   0        2.74        2.09      0.16 o 
  15   2   0        6.52        6.37      0.40 o 
  16   2   0       33.19       31.73      0.58 o 
  17   2   0       64.97       64.01      0.99 o 
  18   2   0        6.54        7.53      0.39 o 
  19   2   0      186.75      184.91      2.60 o 
  20   2   0       10.31        9.57      0.57 o 
  21   2   0        6.34        6.72      0.45 o 
  22   2   0      163.11      165.00      2.41 o 
  23   2   0       40.95       41.29      0.98 o 
  24   2   0        8.95        7.37      0.50 o 
  25   2   0        8.26        8.03      0.64 o 
  26   2   0       39.47       38.82      3.04 o 
  27   2   0        4.33        3.98      0.76 o 
   1   3   0      113.37      115.99      1.61 o 
   2   3   0      129.75      135.64      1.63 o 
   3   3   0      134.88      149.12      1.76 o 
   4   3   0      837.36      829.48     19.85 o 
   5   3   0      546.83      639.64      5.53 o 
   6   3   0     2401.22     2562.76     27.24 o 
   7   3   0     1546.41     1707.40     14.50 o 
   8   3   0      236.38      252.56      3.06 o 
   9   3   0       11.62       10.68      0.30 o 
  10   3   0      734.66      778.45      6.37 o 
  11   3   0      495.35      515.17      5.55 o 
  12   3   0      146.37      152.82      1.58 o 
  13   3   0      180.48      174.03      2.42 o 
  14   3   0      295.30      290.26      5.04 o 
  15   3   0       42.97       42.87      0.66 o 
  16   3   0        3.95        3.61      0.26 o 
  17   3   0        0.95        2.66      0.31 o 
  18   3   0        0.59        0.40      0.35 o 
  19   3   0        1.21        1.17      0.28 o 
  20   3   0       19.74       21.92      0.71 o 
  21   3   0        0.27        0.39      0.33 o 
  22   3   0       21.86       19.64      1.02 o 
  23   3   0       46.49       44.28      1.01 o 
  24   3   0       29.25       29.72      1.48 o 
  25   3   0       11.27       10.02      0.67 o 
  26   3   0       50.20       52.88      2.30 o 
  27   3   0       24.73       25.41      1.32 o 
   0   4   0       51.51       57.91      1.06 o 
   1   4   0       16.89       25.05      0.76 o 
   2   4   0        2.21        1.44      0.13 o 
   3   4   0       14.38       10.70      0.27 o 
   4   4   0       42.34       42.83      0.48 o 
   5   4   0      160.32      181.90      2.10 o 
   6   4   0     2933.84     3168.94     23.86 o 
   7   4   0      126.99      153.28      2.29 o 
   8   4   0       28.57       33.55      0.46 o 
   9   4   0     5074.45     5379.04     42.83 o 
  10   4   0     1963.59     2129.59     17.03 o 
  11   4   0        1.62        2.46      0.19 o 
  12   4   0        2.77        2.45      0.26 o 
  13   4   0       18.14       22.30      0.56 o 
  14   4   0      172.32      175.62      1.91 o 
  15   4   0        0.00        0.19      0.18 o 
  16   4   0       35.96       38.31      0.68 o 
  17   4   0        1.51        1.92      0.25 o 
  18   4   0       40.10       41.39      0.84 o 
  19   4   0      213.85      208.61      2.61 o 
  20   4   0       50.58       52.89      1.08 o 
  21   4   0       57.61       56.94      1.14 o 
  22   4   0        1.04        1.06      0.34 o 
  23   4   0        0.01       -0.56      0.31 o 
  24   4   0        6.46        5.55      0.56 o 
  25   4   0        1.23       -0.13      0.42 o 
  26   4   0        0.04       -0.37      0.58 o 
   1   5   0       36.00       33.40      0.45 o 
   2   5   0      748.03      821.20      7.61 o 
   3   5   0     2745.52     2953.75     25.16 o 
   4   5   0     1288.59     1399.94     14.35 o 
   5   5   0        2.84        1.77      0.12 o 
   6   5   0      172.22      197.85      1.67 o 
   7   5   0      486.99      505.75      3.99 o 
   8   5   0        0.01        0.11      0.16 o 
   9   5   0       66.42       66.88      0.84 o 
  10   5   0      101.95      135.30      3.00 o 
  11   5   0      268.13      291.99      3.92 o 
  12   5   0       36.18       45.96      0.81 o 
  13   5   0       22.57       24.91      0.50 o 
  14   5   0       73.31       75.15      1.08 o 
  15   5   0       14.03       16.74      0.83 o 
  16   5   0       90.14       92.58      1.25 o 
  17   5   0      113.17      107.37      1.43 o 
  18   5   0      203.93      191.03      2.23 o 
  19   5   0       16.53       19.04      0.61 o 
  20   5   0       76.49       74.33      1.23 o 
  21   5   0       34.66       33.84      0.87 o 
  22   5   0        0.24        0.33      0.32 o 
  23   5   0        0.02       -0.46      0.38 o 
  24   5   0       21.82       24.50      0.93 o 
  25   5   0        5.95        6.33      0.59 o 
  26   5   0        4.45        2.82      0.70 o 
   0   6   0        6.88        4.55      0.52 o 
   1   6   0      674.56      769.02      7.17 o 
   2   6   0      929.01      993.58      8.76 o 
   3   6   0       32.02       28.98      0.66 o 
   4   6   0      128.55      134.77      1.28 o 
   5   6   0       36.88       35.00      0.48 o 
   6   6   0        6.08        7.88      0.25 o 
   7   6   0       61.71       72.43      0.81 o 
   8   6   0       68.34       63.54      0.75 o 
   9   6   0      141.46      137.74      1.46 o 
  10   6   0       47.61       57.27      1.23 o 
  11   6   0        8.39        9.70      0.62 o 
  12   6   0        5.58        8.63      0.37 o 
  13   6   0      399.12      419.57      4.38 o 
  14   6   0     1471.24     1470.30     15.20 o 
  15   6   0      109.72       89.37      1.34 o 
  16   6   0        0.91        0.65      0.37 o 
  17   6   0       27.32       26.26      0.63 o 
  18   6   0        7.54        9.44      0.42 o 
  19   6   0       65.07       61.08      1.40 o 
  20   6   0        1.00        0.61      0.30 o 
  21   6   0       61.86       68.89      1.29 o 
  22   6   0       38.57       36.62      1.10 o 
  23   6   0       76.58       78.48      1.70 o 
  24   6   0        9.78       11.24      0.70 o 
  25   6   0        6.86        4.95      0.75 o 
   1   7   0     1237.38     1289.31     11.04 o 
   2   7   0       42.86       45.56      0.54 o 
   3   7   0       96.20      111.47      1.05 o 
   4   7   0       30.09       29.58      0.47 o 
   5   7   0       19.03       25.12      0.49 o 
   6   7   0       18.13       15.11      0.34 o 
   7   7   0        0.30        0.71      0.14 o 
   8   7   0       36.72       34.66      1.18 o 
   9   7   0       23.17       26.46      0.74 o 
  10   7   0      117.83      133.74      1.91 o 
  11   7   0      200.24      184.37      2.13 o 
  12   7   0       14.18       17.06      0.52 o 
  13   7   0      389.69      330.49      3.57 o 
  14   7   0       82.33       63.26      1.14 o 
  15   7   0        2.84        1.26      0.27 o 
  16   7   0       13.81       11.58      0.49 o 
  17   7   0        0.02       -0.22      0.25 o 
  18   7   0        9.40        8.73      0.42 o 
  19   7   0       47.97       52.01      1.25 o 
  20   7   0        4.09        5.02      0.40 o 
  21   7   0       26.04       29.70      1.01 o 
  22   7   0        0.35        0.02      0.41 o 
  23   7   0        0.18        0.11      0.44 o 
  24   7   0       50.42       61.77      1.75 o 
  25   7   0       95.35       99.82      2.59 o 
   0   8   0      121.05      122.57      2.54 o 
   1   8   0        0.34        0.31      0.14 o 
   2   8   0       92.44       93.04      0.98 o 
   3   8   0      109.28      122.14      1.17 o 
   4   8   0      350.75      347.35      3.01 o 
   5   8   0        4.00        3.88      0.20 o 
   6   8   0        1.40        0.14      0.14 o 
   7   8   0       48.00       45.99      0.70 o 
   8   8   0       34.55       28.17      0.65 o 
   9   8   0       73.78       62.64      1.05 o 
  10   8   0      503.01      417.35      4.37 o 
  11   8   0       43.17       30.59      0.65 o 
  12   8   0       11.67       12.97      0.48 o 
  13   8   0       56.02       54.92      1.12 o 
  14   8   0       84.86      103.65      1.51 o 
  15   8   0        5.50        4.37      0.35 o 
  16   8   0       38.98       41.28      0.92 o 
  17   8   0        0.20        0.37      0.28 o 
  18   8   0       84.28       94.16      1.48 o 
  19   8   0       16.18       19.55      0.69 o 
  20   8   0        0.00       -0.10      0.33 o 
  21   8   0       11.29       10.78      0.62 o 
  22   8   0       45.70       52.76      1.37 o 
  23   8   0        0.07       -0.59      0.68 o 
  24   8   0        6.18        7.82      1.51 o 
   1   9   0       21.98       22.55      0.47 o 
   2   9   0       14.05       16.97      0.60 o 
   3   9   0       75.64       76.52      0.98 o 
   4   9   0        0.15        0.32      0.16 o 
   5   9   0       16.76       15.95      0.41 o 
   6   9   0      258.33      274.12      2.63 o 
   7   9   0       98.88      101.88      1.34 o 
   8   9   0      227.72      196.08      2.26 o 
   9   9   0      177.23      130.70      1.64 o 
  10   9   0        0.00        0.18      0.23 o 
  11   9   0        8.97        9.44      0.43 o 
  12   9   0       14.78       14.99      0.59 o 
  13   9   0        2.39        2.61      0.31 o 
  14   9   0        7.18        8.36      0.57 o 
  15   9   0       51.57       56.86      1.04 o 
  16   9   0       11.79       12.28      1.03 o 
  17   9   0       45.92       45.30      1.11 o 
  18   9   0        3.57        4.32      0.45 o 
  19   9   0        0.01        0.14      0.33 o 
  20   9   0       28.22       32.33      1.37 o 
  21   9   0        0.96        0.37      0.46 o 
  22   9   0       56.59       62.53      1.52 o 
  23   9   0       10.95       15.92      1.12 o 
   0  10   0       24.64       24.51      0.71 o 
   1  10   0      445.34      447.53      4.33 o 
   2  10   0       56.64       58.03      1.15 o 
   3  10   0      109.70      112.31      1.55 o 
   4  10   0        2.84        1.44      0.25 o 
   5  10   0       79.30       62.34      1.23 o 
   6  10   0      472.11      430.83      4.87 o 
   7  10   0       30.19       34.78      1.24 o 
   8  10   0      108.04      110.75      1.57 o 
   9  10   0        4.69        3.19      0.31 o 
  10  10   0        0.21       -0.23      0.23 o 
  11  10   0        9.01        8.98      0.44 o 
  12  10   0        1.95        2.18      0.31 o 
  13  10   0        3.12        3.52      0.34 o 
  14  10   0        5.68        5.35      0.39 o 
  15  10   0        2.07        1.42      0.32 o 
  16  10   0        0.17        0.26      0.35 o 
  17  10   0       37.79       42.61      1.35 o 
  18  10   0      184.74      201.08      4.58 o 
  19  10   0       20.43       17.37      0.71 o 
  20  10   0      122.46      136.77      2.33 o 
  21  10   0      177.30      200.96      3.04 o 
   1  11   0        0.29       -0.43      0.22 o 
   2  11   0        5.25        4.51      0.58 o 
   3  11   0      101.77       99.92      1.78 o 
   4  11   0      759.21      703.33     11.22 o 
   5  11   0        0.30        0.81      0.30 o 
   6  11   0       84.46       88.65      1.45 o 
   7  11   0       67.05       67.39      1.78 o 
   8  11   0       11.56       10.52      0.51 o 
   9  11   0       31.64       29.63      0.96 o 
  10  11   0       44.54       43.52      1.03 o 
  11  11   0       58.91       63.02      1.26 o 
  12  11   0        6.55        6.14      0.81 o 
  13  11   0        0.55        0.28      0.30 o 
  14  11   0        2.07        2.04      0.40 o 
  15  11   0        0.03        0.24      0.36 o 
  16  11   0       19.85       20.98      0.81 o 
  17  11   0       59.26       69.54      2.01 o 
  18  11   0       37.34       42.21      1.26 o 
  19  11   0        0.20       -0.78      0.39 o 
  20  11   0      113.47      123.48      1.91 o 
   0  12   0      133.96      126.24      2.70 o 
   1  12   0      101.67       92.90      1.52 o 
   2  12   0      116.82      113.82      1.76 o 
   3  12   0       55.46       54.57      1.25 o 
   4  12   0        3.92        3.67      0.36 o 
   5  12   0       49.39       51.04      1.42 o 
   6  12   0      181.78      186.27      2.62 o 
   7  12   0       71.89       73.21      1.70 o 
   8  12   0      124.72      130.20      1.98 o 
   9  12   0        0.05       -0.16      0.30 o 
  10  12   0       95.61       97.07      1.50 o 
  11  12   0       87.30       93.01      2.15 o 
  12  12   0       14.85       15.55      0.81 o 
  13  12   0       26.12       29.08      1.38 o 
  14  12   0        3.18        3.34      0.46 o 
  15  12   0       39.69       39.68      1.55 o 
  16  12   0      269.87      293.05      5.84 o 
  17  12   0      138.88      155.12      3.70 o 
  18  12   0        2.44        1.95      0.60 o 
   1  13   0      135.88      132.58      2.00 o 
   2  13   0       14.75       14.65      0.97 o 
   3  13   0       54.99       54.41      1.39 o 
   4  13   0        2.60        1.45      0.33 o 
   5  13   0       41.40       41.20      0.94 o 
   6  13   0        5.90        6.68      0.45 o 
   7  13   0       12.59       10.92      0.64 o 
   8  13   0       56.95       54.04      2.49 o 
   9  13   0      146.16      153.41      3.59 o 
  10  13   0       22.06       27.16      1.19 o 
  11  13   0      140.04      142.58      3.17 o 
  12  13   0       62.89       69.39      1.58 o 
  13  13   0      150.92      158.27      3.45 o 
  14  13   0        0.68        1.25      0.67 o 
  15  13   0        1.53        0.59      1.23 o 
  16  13   0        7.94        7.92      1.29 o 
   0  14   0       33.89       34.41      1.90 o 
   1  14   0        5.92        4.66      0.50 o 
   2  14   0       21.56       21.38      0.86 o 
   3  14   0       44.84       47.66      1.23 o 
   4  14   0       24.51       24.97      0.91 o 
   5  14   0       14.01       15.72      0.98 o 
   6  14   0        0.35       -0.40      0.38 o 
   7  14   0       70.61       75.38      2.15 o 
   8  14   0      152.48      158.77      3.50 o 
   9  14   0       13.73       13.31      0.98 o 
  10  14   0      182.20      189.66      4.04 o 
  11  14   0      133.70      145.57      3.70 o 
  12  14   0       15.63       21.93      2.62 o 
  13  14   0      213.39      228.36     12.36 o 
   1  15   0        0.62        0.09      0.57 o 
   2  15   0       57.38       61.07      1.88 o 
   3  15   0        4.50        2.82      0.73 o 
   4  15   0        2.21        1.87      0.80 o 
   5  15   0        7.96        4.86      0.76 o 
   6  15   0      109.55      118.97      2.87 o 
   7  15   0        9.97        7.87      0.97 o 
   8  15   0       87.72       91.75      5.92 o 
   9  15   0       82.30       86.46      2.38 o 
   0  16   0       64.46       65.04      2.85 o 
   1  16   0       27.80       25.95      1.33 o 
   2   0   1      785.38      763.69     13.29 o 
   4   0   1     1349.30     1363.54     23.50 o 
   6   0   1     2662.95     2559.42     36.30 o 
   8   0   1      264.99      292.96      3.07 o 
  10   0   1       23.71       14.63      0.35 o 
  12   0   1       74.14       75.73      0.75 o 
  14   0   1      288.02      311.32      2.91 o 
  16   0   1       69.12       64.57      0.91 o 
  18   0   1      363.92      357.38      3.83 o 
  20   0   1      126.64      124.43      1.86 o 
  22   0   1      865.04      880.52     12.41 o 
  24   0   1       43.98       47.35      1.29 o 
  26   0   1      153.95      149.54      2.72 o 
   0   1   1        8.85        5.38      0.35 o 
   1   1   1     1370.76     1331.00     16.50 o 
   2   1   1    11845.81    11489.81    275.45 o 
   3   1   1     9409.72     9559.45    163.98 o 
   4   1   1      167.81      179.37      3.62 o 
   5   1   1      603.66      638.61      5.99 o 
   6   1   1     1017.62     1046.68      9.80 o 
   7   1   1       80.34       68.80      1.28 o 
   8   1   1      150.41      161.05      2.17 o 
   9   1   1      108.72       98.15      0.96 o 
  10   1   1       83.59       87.18      0.62 o 
  11   1   1      415.00      409.96      2.45 o 
  12   1   1       97.95      101.68      0.73 o 
  13   1   1      381.85      385.93      2.33 o 
  14   1   1      137.75      131.06      0.95 o 
  15   1   1      130.72      122.84      0.97 o 
  16   1   1        2.47        2.99      0.20 o 
  17   1   1       61.85       63.96      0.67 o 
  18   1   1      408.18      404.49      3.03 o 
  19   1   1       47.59       47.75      0.65 o 
  20   1   1       60.72       59.78      0.85 o 
  21   1   1      242.52      239.24      2.54 o 
  22   1   1      281.64      282.69      3.14 o 
  23   1   1       24.89       23.39      0.69 o 
  24   1   1       15.85       15.53      0.61 o 
  25   1   1       44.63       46.85      0.91 o 
  26   1   1       53.96       49.19      0.95 o 
  27   1   1       73.16       73.80      1.33 o 
   1   2   1      698.22      533.91     96.98 o 
   2   2   1     2321.95     2227.89     54.96 o 
   3   2   1     2454.98     2468.85     30.26 o 
   4   2   1     2819.73     2791.16     51.80 o 
   5   2   1      496.92      494.56      5.10 o 
   6   2   1     1374.97     1462.99     13.62 o 
   7   2   1      430.42      443.94      3.29 o 
   8   2   1      258.08      287.11      1.89 o 
   9   2   1      153.18      172.57      1.35 o 
  10   2   1      900.48      950.98      5.61 o 
  11   2   1      603.05      641.94      3.74 o 
  12   2   1      132.50      152.50      1.02 o 
  13   2   1      107.98      113.91      0.87 o 
  14   2   1      235.24      256.99      1.78 o 
  15   2   1       21.79       23.61      0.35 o 
  16   2   1       98.03       97.76      0.83 o 
  17   2   1      274.54      285.06      2.06 o 
  18   2   1      204.46      206.94      1.70 o 
  19   2   1      192.22      187.33      1.67 o 
  20   2   1       28.76       27.65      0.54 o 
  21   2   1       86.38       85.62      1.18 o 
  22   2   1      120.98      118.02      1.58 o 
  23   2   1       10.12        9.93      0.78 o 
  24   2   1       48.74       49.17      0.93 o 
  25   2   1        2.63        3.32      0.37 o 
  26   2   1      133.55      135.45      1.78 o 
  27   2   1      199.66      201.89      2.67 o 
   0   3   1      431.27      449.39      5.63 o 
   1   3   1      571.31      566.20      5.30 o 
   2   3   1      571.88      576.02      5.05 o 
   3   3   1      121.95      129.29      1.38 o 
   4   3   1      127.01      123.88      1.22 o 
   5   3   1       49.82       46.93      0.52 o 
   6   3   1     2000.73     2152.34     16.06 o 
   7   3   1     3690.78     3939.65     28.09 o 
   8   3   1     3144.98     3387.04     26.89 o 
   9   3   1      613.64      661.54      3.72 o 
  10   3   1      527.00      563.59      3.30 o 
  11   3   1      128.68      146.59      1.01 o 
  12   3   1       33.72       31.93      0.39 o 
  13   3   1       49.40       44.91      0.63 o 
  14   3   1      193.95      190.31      1.42 o 
  15   3   1      338.31      342.76      2.54 o 
  16   3   1      260.86      267.10      2.08 o 
  17   3   1      265.85      260.18      2.04 o 
  18   3   1       39.08       38.78      0.55 o 
  19   3   1        7.80        6.53      0.29 o 
  20   3   1        2.48        1.87      0.24 o 
  21   3   1       87.60       88.28      1.21 o 
  22   3   1       98.17       99.64      1.41 o 
  23   3   1       18.01       17.30      0.59 o 
  24   3   1       41.33       39.76      0.83 o 
  25   3   1       12.32       10.90      0.50 o 
  26   3   1        9.20        8.42      0.54 o 
  27   3   1       10.75        8.72      0.66 o 
   1   4   1       95.41       97.53      0.94 o 
   2   4   1       78.95       84.68      0.75 o 
   3   4   1      210.92      214.92      1.62 o 
   4   4   1      369.38      352.29      2.38 o 
   5   4   1      482.99      561.46      3.56 o 
   6   4   1      918.22      987.11      5.98 o 
   7   4   1     1394.53     1483.51      8.64 o 
   8   4   1     1362.96     1464.91      8.28 o 
   9   4   1       74.70       87.95      0.73 o 
  10   4   1      420.76      431.88      2.50 o 
  11   4   1       98.76      121.27      1.05 o 
  12   4   1      654.27      655.83      4.06 o 
  13   4   1      535.77      533.56      3.47 o 
  14   4   1      151.53      147.79      1.16 o 
  15   4   1       35.71       42.78      0.65 o 
  16   4   1      413.36      425.30      3.04 o 
  17   4   1       17.80       15.47      0.40 o 
  18   4   1      128.34      127.24      1.23 o 
  19   4   1       40.25       38.59      0.60 o 
  20   4   1       96.63       92.34      1.06 o 
  21   4   1       22.54       22.02      0.59 o 
  22   4   1       37.49       34.47      0.72 o 
  23   4   1        0.23       -0.13      0.28 o 
  24   4   1        6.44        5.54      0.41 o 
  25   4   1       26.20       27.31      0.81 o 
  26   4   1        0.93       -0.33      0.36 o 
   0   5   1       82.45       74.41      0.89 o 
   1   5   1       27.29       21.89      0.27 o 
   2   5   1      231.49      254.94      1.64 o 
   3   5   1      626.65      678.90      4.15 o 
   4   5   1      923.79     1050.22      5.98 o 
   5   5   1      172.67      186.10      1.17 o 
   6   5   1      299.17      333.80      2.15 o 
   7   5   1      169.98      174.78      1.37 o 
   8   5   1      210.29      222.23      1.41 o 
   9   5   1      298.42      302.22      1.86 o 
  10   5   1      171.13      169.14      1.23 o 
  11   5   1     1086.64     1125.66      7.05 o 
  12   5   1      667.67      681.72      4.22 o 
  13   5   1      219.57      237.98      1.67 o 
  14   5   1      162.62      161.41      1.26 o 
  15   5   1      153.04      158.59      1.36 o 
  16   5   1       16.94       14.13      0.37 o 
  17   5   1      374.30      362.53      3.00 o 
  18   5   1        7.47        8.05      0.32 o 
  19   5   1       25.73       26.93      0.53 o 
  20   5   1       87.15       88.91      1.04 o 
  21   5   1       17.86       16.28      0.51 o 
  22   5   1        0.53       -0.11      0.25 o 
  23   5   1        4.06        3.29      0.36 o 
  24   5   1       16.75       17.99      0.70 o 
  25   5   1        7.40        5.95      0.49 o 
  26   5   1       16.53       15.28      0.66 o 
   1   6   1      447.37      511.42      2.84 o 
   2   6   1       30.89       31.84      0.30 o 
   3   6   1       67.33       73.32      0.52 o 
   4   6   1      276.54      278.76      1.65 o 
   5   6   1      199.43      219.03      1.30 o 
   6   6   1      188.50      170.31      1.30 o 
   7   6   1       74.52       82.29      0.69 o 
   8   6   1      282.61      281.75      1.85 o 
   9   6   1      120.05      114.42      0.90 o 
  10   6   1      322.36      305.81      2.19 o 
  11   6   1       69.05       80.56      0.98 o 
  12   6   1      541.74      563.91      3.93 o 
  13   6   1      112.35      129.61      1.11 o 
  14   6   1      171.58      149.28      1.63 o 
  15   6   1       15.46       16.11      0.36 o 
  16   6   1      264.04      253.17      2.20 o 
  17   6   1       12.91       12.00      0.41 o 
  18   6   1       35.77       37.16      0.62 o 
  19   6   1        1.30        0.54      0.24 o 
  20   6   1      123.61      126.37      1.46 o 
  21   6   1       20.52       20.84      0.56 o 
  22   6   1        2.79        2.80      0.33 o 
  23   6   1       65.73       64.45      1.14 o 
  24   6   1        5.16        5.64      0.48 o 
  25   6   1       53.28       52.57      1.38 o 
   0   7   1     1876.84     1918.40     14.54 o 
   1   7   1      668.01      704.81      3.98 o 
   2   7   1       76.48       70.76      0.58 o 
   3   7   1       21.29       27.82      0.33 o 
   4   7   1      212.32      212.65      1.38 o 
   5   7   1        5.77        7.13      0.18 o 
   6   7   1      191.06      184.14      1.28 o 
   7   7   1      298.71      260.05      2.53 o 
   8   7   1      415.07      439.51      2.79 o 
   9   7   1      436.88      441.52      2.90 o 
  10   7   1       41.80       38.11      0.43 o 
  11   7   1       88.20       83.85      0.76 o 
  12   7   1      158.02      136.22      1.26 o 
  13   7   1      168.39      159.13      1.37 o 
  14   7   1       10.30       10.90      0.31 o 
  15   7   1       79.10       78.22      0.85 o 
  16   7   1      282.92      274.86      2.26 o 
  17   7   1      151.24      156.86      1.51 o 
  18   7   1       15.88       16.77      0.45 o 
  19   7   1       79.40       81.12      1.04 o 
  20   7   1        3.33        3.04      0.32 o 
  21   7   1       28.66       31.86      0.67 o 
  22   7   1       25.53       25.91      0.70 o 
  23   7   1       15.14       15.01      0.62 o 
  24   7   1       53.30       52.66      1.45 o 
   1   8   1        8.50       10.81      0.22 o 
   2   8   1      208.02      203.64      1.36 o 
   3   8   1      312.69      323.11      2.16 o 
   4   8   1      585.31      604.71      3.88 o 
   5   8   1       17.91       14.18      0.26 o 
   6   8   1      220.41      203.35      1.49 o 
   7   8   1       24.59       23.15      0.33 o 
   8   8   1       13.33       14.41      0.28 o 
   9   8   1       82.07       68.29      0.67 o 
  10   8   1      101.42       75.44      0.78 o 
  11   8   1      169.08      137.21      1.22 o 
  12   8   1       97.05       92.12      1.00 o 
  13   8   1      204.13      208.32      1.86 o 
  14   8   1        0.84        0.57      0.19 o 
  15   8   1       25.87       24.60      0.47 o 
  16   8   1      187.46      190.11      1.74 o 
  17   8   1      136.43      137.69      1.43 o 
  18   8   1        7.12        5.88      0.31 o 
  19   8   1       69.67       71.07      1.06 o 
  20   8   1       46.52       45.42      0.94 o 
  21   8   1       64.00       63.24      1.06 o 
  22   8   1        5.58        6.43      0.48 o 
  23   8   1       14.59       12.86      0.56 o 
   0   9   1      473.10      472.41      6.57 o 
   1   9   1      279.19      275.48      1.90 o 
   2   9   1      302.58      288.95      1.98 o 
   3   9   1      444.09      438.14      2.89 o 
   4   9   1      619.03      604.36      4.15 o 
   5   9   1      182.26      179.69      1.36 o 
   6   9   1       69.63       66.65      0.76 o 
   7   9   1      167.36      147.26      1.40 o 
   8   9   1      205.16      173.14      1.78 o 
   9   9   1       23.07       20.47      0.40 o 
  10   9   1        2.59        1.98      0.19 o 
  11   9   1       19.35       18.68      0.40 o 
  12   9   1       19.11       21.90      0.44 o 
  13   9   1       56.15       54.14      0.72 o 
  14   9   1       75.35       81.99      1.13 o 
  15   9   1       10.94       11.80      0.37 o 
  16   9   1       64.47       66.37      0.83 o 
  17   9   1        6.84        7.57      0.35 o 
  18   9   1       66.07       71.12      1.12 o 
  19   9   1       29.86       28.62      0.73 o 
  20   9   1       30.01       27.54      0.77 o 
  21   9   1       44.77       45.97      1.72 o 
  22   9   1      157.75      169.78      2.05 o 
   1  10   1       17.90       18.84      0.38 o 
   2  10   1      146.67      145.75      1.19 o 
   3  10   1       18.47       18.60      0.36 o 
   4  10   1       17.05       14.51      0.47 o 
   5  10   1        1.42        0.22      0.16 o 
   6  10   1      299.62      268.43      2.29 o 
   7  10   1       29.44       20.30      0.41 o 
   8  10   1       45.11       43.07      0.76 o 
   9  10   1       57.00       58.58      0.76 o 
  10  10   1       25.49       25.87      0.49 o 
  11  10   1        3.46        3.93      0.24 o 
  12  10   1        0.03       -0.36      0.18 o 
  13  10   1        7.85        8.40      0.33 o 
  14  10   1       51.94       57.45      0.87 o 
  15  10   1       50.36       53.31      0.85 o 
  16  10   1       44.94       45.19      0.78 o 
  17  10   1       54.89       56.62      0.92 o 
  18  10   1       32.96       37.95      0.83 o 
  19  10   1        7.39        7.89      0.48 o 
  20  10   1      245.72      252.78      4.29 o 
  21  10   1        7.84        9.74      0.62 o 
   0  11   1      775.62      776.44      8.66 o 
   1  11   1       76.32       72.24      0.87 o 
   2  11   1      256.91      255.71      2.35 o 
   3  11   1      104.35       98.23      1.18 o 
   4  11   1       93.73       85.21      1.01 o 
   5  11   1      218.52      225.70      2.04 o 
   6  11   1       18.85       16.87      0.47 o 
   7  11   1        7.03        6.34      0.32 o 
   8  11   1       71.98       70.19      1.46 o 
   9  11   1      114.59      117.75      1.44 o 
  10  11   1       57.59       54.23      1.16 o 
  11  11   1        5.53        4.25      0.32 o 
  12  11   1        9.38       11.60      0.46 o 
  13  11   1       80.60       89.83      1.23 o 
  14  11   1       28.75       31.33      0.69 o 
  15  11   1       17.57       18.61      0.58 o 
  16  11   1       29.98       30.99      0.70 o 
  17  11   1       60.85       72.40      1.26 o 
  18  11   1      346.26      364.45      4.14 o 
  19  11   1       61.87       66.09      1.14 o 
  20  11   1       25.79       24.71      0.88 o 
   1  12   1       93.31       92.20      1.20 o 
   2  12   1       83.60       78.87      1.08 o 
   3  12   1        6.85        7.54      0.37 o 
   4  12   1        7.14        7.32      0.37 o 
   5  12   1      127.69      130.27      1.55 o 
   6  12   1      163.66      162.69      1.85 o 
   7  12   1       93.96       90.26      1.29 o 
   8  12   1       11.05       10.16      0.49 o 
   9  12   1      104.77      108.94      1.39 o 
  10  12   1       15.30       15.24      0.54 o 
  11  12   1       32.65       34.48      1.03 o 
  12  12   1       66.80       68.94      1.05 o 
  13  12   1       29.52       29.82      0.69 o 
  14  12   1        1.43        0.84      0.31 o 
  15  12   1       99.15      109.26      2.23 o 
  16  12   1      153.38      168.69      2.03 o 
  17  12   1       28.80       30.98      1.08 o 
  18  12   1        6.40        5.49      0.63 o 
   0  13   1       29.65       30.11      0.97 o 
   1  13   1       25.95       22.97      0.61 o 
   2  13   1       83.42       80.69      1.19 o 
   3  13   1        0.97        0.23      0.27 o 
   4  13   1       41.83       39.97      0.79 o 
   5  13   1       66.04       65.14      1.00 o 
   6  13   1      101.25      104.16      1.37 o 
   7  13   1       56.89       58.65      1.14 o 
   8  13   1       92.34       98.50      1.32 o 
   9  13   1       27.18       29.19      0.69 o 
  10  13   1      251.30      255.44      2.72 o 
  11  13   1       12.89       11.74      0.49 o 
  12  13   1       42.78       45.30      0.87 o 
  13  13   1      274.58      298.55      3.50 o 
  14  13   1      306.54      319.87      4.66 o 
  15  13   1       13.69       13.62      0.93 o 
  16  13   1        8.74        9.88      0.56 o 
   1  14   1        2.54        1.38      0.31 o 
   2  14   1        7.14        5.45      0.39 o 
   3  14   1       42.50       42.79      0.85 o 
   4  14   1       36.90       36.35      0.79 o 
   5  14   1       71.15       73.88      1.16 o 
   6  14   1       18.09       18.14      0.61 o 
   7  14   1        6.03        6.03      0.40 o 
   8  14   1       36.72       41.46      1.09 o 
   9  14   1       47.09       47.84      0.93 o 
  10  14   1      114.06      117.92      1.61 o 
  11  14   1      327.06      345.69      4.93 o 
  12  14   1      129.13      139.84      2.63 o 
  13  14   1       98.59      102.50      2.33 o 
   0  15   1        0.31       -0.58      0.41 o 
   1  15   1        9.99        9.40      0.47 o 
   2  15   1        6.94        5.68      0.41 o 
   3  15   1        0.47       -0.78      0.39 o 
   4  15   1       43.39       45.21      0.90 o 
   5  15   1       67.43       69.49      1.14 o 
   6  15   1       29.74       30.99      0.77 o 
   7  15   1        0.16       -0.65      0.33 o 
   8  15   1       69.73       73.57      1.33 o 
   9  15   1      223.67      241.41      3.74 o 
   0   0   2      200.92      188.57      5.07 o 
   2   0   2      144.93      140.90      2.74 o 
   4   0   2     2152.35     2311.14     28.19 o 
   6   0   2       53.43       60.43      4.46 o 
   8   0   2     2393.29     1628.60     40.31 o 
  10   0   2      482.65      519.32      6.61 o 
  12   0   2        2.68        3.63      0.21 o 
  14   0   2      285.10      282.58      2.86 o 
  16   0   2      210.15      227.59      2.43 o 
  18   0   2      207.72      206.91      2.49 o 
  20   0   2      246.81      240.68      3.61 o 
  22   0   2       22.95       21.18      0.93 o 
  24   0   2      400.41      386.21      7.38 o 
  26   0   2      145.90      147.79      3.50 o 
   1   1   2     1133.79     1168.20     16.32 o 
   2   1   2      234.55      250.81      2.61 o 
   3   1   2     3642.21     3839.45     32.94 o 
   4   1   2      808.96      830.36      7.67 o 
   5   1   2        6.68        6.81      0.40 o 
   6   1   2        9.78        9.19      0.57 o 
   7   1   2      418.15      458.04      8.47 o 
   8   1   2      993.48     1100.61     12.17 o 
   9   1   2      177.39      207.34      2.14 o 
  10   1   2       81.19       83.77      0.94 o 
  11   1   2      116.32      117.26      1.25 o 
  12   1   2      137.42      171.84      1.38 o 
  13   1   2        6.30        7.29      0.31 o 
  14   1   2       35.71       31.49      0.44 o 
  15   1   2       36.40       38.04      0.51 o 
  16   1   2       32.33       32.94      0.49 o 
  17   1   2       88.55       86.41      0.86 o 
  18   1   2      107.24      108.40      1.03 o 
  19   1   2       69.96       70.76      0.85 o 
  20   1   2      218.53      219.18      2.19 o 
  21   1   2      244.12      239.70      2.57 o 
  22   1   2       30.01       30.43      0.79 o 
  23   1   2       13.01       12.07      0.64 o 
  24   1   2      195.15      186.85      2.90 o 
  25   1   2       36.41       38.08      1.13 o 
  26   1   2       10.43        8.34      0.74 o 
  27   1   2       25.57       23.66      0.96 o 
   0   2   2     4193.61     4449.40     76.52 o 
   1   2   2       16.30       19.20      0.36 o 
   2   2   2      333.25      352.35      3.61 o 
   3   2   2      246.33      244.41     29.68 o 
   4   2   2      795.44      836.87      9.75 o 
   5   2   2      927.82     1015.94     10.15 o 
   6   2   2      111.54      108.59      1.32 o 
   7   2   2       26.89       23.56      0.54 o 
   8   2   2      269.69      305.40      3.33 o 
   9   2   2      208.22      211.48      2.06 o 
  10   2   2      441.55      469.61      3.73 o 
  11   2   2       49.11       55.69      0.60 o 
  12   2   2        6.98        9.21      0.24 o 
  13   2   2      450.80      464.55      3.56 o 
  14   2   2      201.99      200.50      1.70 o 
  15   2   2      119.56      117.99      1.13 o 
  16   2   2      222.87      223.48      1.84 o 
  17   2   2       37.62       34.42      0.52 o 
  18   2   2      107.71      104.77      1.08 o 
  19   2   2      266.89      260.27      2.27 o 
  20   2   2      115.03      118.59      1.38 o 
  21   2   2       41.20       42.16      0.84 o 
  22   2   2       49.94       52.45      1.01 o 
  23   2   2       30.80       31.59      1.22 o 
  24   2   2       59.64       61.40      1.29 o 
  25   2   2       41.01       41.40      1.17 o 
  26   2   2       10.93        9.73      0.68 o 
  27   2   2       18.73       17.37      0.85 o 
   1   3   2     2383.29     2494.20     35.16 o 
   2   3   2      596.54      627.82     13.24 o 
   3   3   2      150.39      128.42     13.20 o 
   4   3   2       69.67       84.35      2.01 o 
   5   3   2      152.06      176.66      1.89 o 
   6   3   2      297.49      334.73      3.94 o 
   7   3   2        5.45        3.31      0.31 o 
   8   3   2      202.92      209.16      1.87 o 
   9   3   2      201.17      222.50      1.82 o 
  10   3   2        1.28        2.64      0.32 o 
  11   3   2      343.74      360.41      2.69 o 
  12   3   2       58.33       63.38      0.69 o 
  13   3   2      340.24      360.07      3.09 o 
  14   3   2      327.53      347.57      2.77 o 
  15   3   2       98.93       93.50      0.96 o 
  16   3   2      424.55      412.71      3.47 o 
  17   3   2      170.78      164.69      1.62 o 
  18   3   2      142.05      132.07      1.46 o 
  19   3   2      106.62      102.96      1.24 o 
  20   3   2       36.61       37.37      0.66 o 
  21   3   2       59.56       56.12      0.86 o 
  22   3   2        9.37        8.24      0.48 o 
  23   3   2        7.45        6.97      0.53 o 
  24   3   2       18.45       16.46      0.73 o 
  25   3   2       22.66       22.49      0.92 o 
  26   3   2       40.41       41.43      1.19 o 
   0   4   2     1484.22     1581.52     20.10 o 
   1   4   2      978.55     1070.99     10.78 o 
   2   4   2      103.41      100.31      1.13 o 
   3   4   2       24.40       23.91      0.53 o 
   4   4   2      234.71      260.44      3.66 o 
   5   4   2      119.35      130.51      1.72 o 
   6   4   2      326.60      384.55      3.75 o 
   7   4   2       82.03       93.96      1.01 o 
   8   4   2       89.07       86.14      0.89 o 
   9   4   2      152.95      168.02      1.51 o 
  10   4   2       52.21       53.10      0.57 o 
  11   4   2      231.19      221.27      1.76 o 
  12   4   2       31.48       37.29      0.64 o 
  13   4   2      269.35      270.90      2.23 o 
  14   4   2      884.80      867.28      6.82 o 
  15   4   2      461.73      450.97      3.75 o 
  16   4   2       26.56       27.54      0.53 o 
  17   4   2      237.25      239.82      2.22 o 
  18   4   2        4.56        5.99      0.33 o 
  19   4   2       28.67       28.71      0.64 o 
  20   4   2       23.87       22.04      0.59 o 
  21   4   2        5.28        4.43      0.37 o 
  22   4   2        0.70        0.41      0.33 o 
  23   4   2       62.48       61.16      1.26 o 
  24   4   2       11.08       10.30      0.62 o 
  25   4   2        6.07        4.43      0.55 o 
  26   4   2       18.82       17.73      1.19 o 
   1   5   2       59.30       54.19      0.63 o 
   2   5   2      174.88      186.00      1.70 o 
   3   5   2      302.67      335.21      2.73 o 
   4   5   2       64.36       65.87      0.68 o 
   5   5   2      246.39      263.81      2.95 o 
   6   5   2      899.88      914.91      6.75 o 
   7   5   2       31.84       46.65      0.59 o 
   8   5   2        8.36       11.11      0.37 o 
   9   5   2      321.57      345.16      2.84 o 
  10   5   2      551.47      595.10      4.31 o 
  11   5   2     1222.88     1195.54      8.41 o 
  12   5   2      998.23      989.05      7.02 o 
  13   5   2      141.73      134.43      1.27 o 
  14   5   2      301.21      304.43      2.50 o 
  15   5   2      215.62      214.78      1.99 o 
  16   5   2       27.98       28.96      0.56 o 
  17   5   2        7.58        6.33      0.33 o 
  18   5   2      158.54      149.41      1.69 o 
  19   5   2        8.79        9.83      0.42 o 
  20   5   2       10.44        9.98      0.45 o 
  21   5   2        8.73        7.96      0.74 o 
  22   5   2       14.22       12.88      0.59 o 
  23   5   2        2.38        1.10      0.37 o 
  24   5   2       13.93       13.08      0.68 o 
  25   5   2       14.78       11.03      0.70 o 
   0   6   2      333.51      311.56      3.27 o 
   1   6   2      126.37      146.76      1.18 o 
   2   6   2      172.65      194.82      1.63 o 
   3   6   2       34.93       26.12      0.34 o 
   4   6   2      154.93      155.02      1.35 o 
   5   6   2       95.36      118.44      0.94 o 
   6   6   2     1301.87     1260.47      8.41 o 
   7   6   2      534.88      539.77      3.87 o 
   8   6   2       36.17       33.66      0.48 o 
   9   6   2      241.94      211.04      1.86 o 
  10   6   2     1124.36     1096.47      8.10 o 
  11   6   2      668.74      669.44      4.98 o 
  12   6   2       53.49       50.63      0.63 o 
  13   6   2       46.36       54.14      0.66 o 
  14   6   2      280.28      272.22      2.38 o 
  15   6   2       74.95       73.51      0.97 o 
  16   6   2       31.78       28.72      0.58 o 
  17   6   2      110.33      110.40      1.29 o 
  18   6   2       78.89       77.65      1.09 o 
  19   6   2       74.10       72.45      1.11 o 
  20   6   2       12.01       10.58      0.47 o 
  21   6   2        9.86        9.46      0.58 o 
  22   6   2       34.94       39.14      0.93 o 
  23   6   2       11.27       10.07      0.57 o 
  24   6   2        3.40        2.19      0.48 o 
  25   6   2       11.31       11.05      0.66 o 
   1   7   2       12.76        7.71      0.19 o 
   2   7   2       38.18       38.41      0.40 o 
   3   7   2      196.58      179.50      1.48 o 
   4   7   2      130.84      134.07      1.12 o 
   5   7   2      149.27      151.71      1.25 o 
   6   7   2      168.85      166.53      1.36 o 
   7   7   2      588.72      551.08      4.44 o 
   8   7   2      439.79      397.30      2.83 o 
   9   7   2      101.73       94.99      0.91 o 
  10   7   2      423.82      445.71      4.40 o 
  11   7   2      115.91      109.73      1.10 o 
  12   7   2      206.39      189.26      1.69 o 
  13   7   2       15.98       17.25      0.40 o 
  14   7   2      144.44      147.37      1.47 o 
  15   7   2      164.24      169.19      1.73 o 
  16   7   2       38.59       40.71      0.71 o 
  17   7   2      105.83      107.27      1.42 o 
  18   7   2       57.55       56.61      0.96 o 
  19   7   2       36.61       34.16      0.76 o 
  20   7   2       48.76       49.90      1.11 o 
  21   7   2        9.71       10.15      0.68 o 
  22   7   2      130.94      128.37      2.01 o 
  23   7   2       50.24       48.69      1.17 o 
  24   7   2       25.61       26.47      0.84 o 
   0   8   2       74.93       71.77      0.89 o 
   1   8   2      225.72      212.11      1.52 o 
   2   8   2      507.17      507.35      3.43 o 
   3   8   2      547.44      540.54      3.78 o 
   4   8   2      439.72      412.74      3.06 o 
   5   8   2      660.06      640.80      4.62 o 
   6   8   2      733.92      720.21      5.16 o 
   7   8   2      178.96      167.96      1.41 o 
   8   8   2        1.44        1.39      0.16 o 
   9   8   2       64.80       59.33      0.69 o 
  10   8   2       16.71       22.06      0.44 o 
  11   8   2       70.48       63.13      0.81 o 
  12   8   2       12.33       14.78      0.43 o 
  13   8   2        8.62        9.70      0.37 o 
  14   8   2       21.17       21.93      0.65 o 
  15   8   2      118.26      118.46      1.42 o 
  16   8   2       19.12       18.33      0.57 o 
  17   8   2       67.74       69.12      1.08 o 
  18   8   2      142.76      138.51      1.74 o 
  19   8   2       22.65       21.64      1.22 o 
  20   8   2       30.07       33.19      0.94 o 
  21   8   2       77.38       74.40      1.44 o 
  22   8   2      125.78      125.54      2.01 o 
  23   8   2        7.65       10.55      0.88 o 
   1   9   2      155.35      154.14      1.24 o 
   2   9   2      216.22      215.30      1.68 o 
   3   9   2      174.53      168.65      1.38 o 
   4   9   2      476.11      458.56      3.28 o 
   5   9   2       45.99       43.21      0.74 o 
   6   9   2       89.05       95.87      1.04 o 
   7   9   2       63.16       54.35      0.68 o 
   8   9   2      124.66      113.61      1.14 o 
   9   9   2       45.01       38.95      0.61 o 
  10   9   2        4.78        4.92      0.26 o 
  11   9   2       14.69       13.93      0.39 o 
  12   9   2        1.77        1.09      0.22 o 
  13   9   2       24.04       21.52      0.54 o 
  14   9   2       26.63       28.13      0.91 o 
  15   9   2       48.70       50.46      0.89 o 
  16   9   2       21.27       21.09      0.61 o 
  17   9   2      124.82      129.00      1.66 o 
  18   9   2       59.45       62.54      1.26 o 
  19   9   2       76.26       72.89      1.40 o 
  20   9   2      232.83      240.89      3.22 o 
  21   9   2       36.21       36.17      1.03 o 
  22   9   2       54.97       55.83      1.27 o 
   0  10   2     1977.10     1975.86     18.02 o 
   1  10   2      114.45      114.11      1.02 o 
   2  10   2      864.74      852.81      7.96 o 
   3  10   2      271.98      269.59      2.01 o 
   4  10   2       61.69       61.94      0.72 o 
   5  10   2       63.11       58.15      0.69 o 
   6  10   2       70.97       65.70      0.76 o 
   7  10   2      142.08      141.00      1.48 o 
   8  10   2       69.71       69.86      1.06 o 
   9  10   2       39.53       39.86      0.69 o 
  10  10   2       53.16       51.85      0.75 o 
  11  10   2        4.73        4.38      0.28 o 
  12  10   2        2.77        3.61      0.30 o 
  13  10   2        6.19        6.80      0.39 o 
  14  10   2       19.19       18.70      0.58 o 
  15  10   2       19.03       18.90      0.60 o 
  16  10   2       58.83       59.43      2.14 o 
  17  10   2        1.12        0.82      0.40 o 
  18  10   2       84.82       88.49      2.48 o 
  19  10   2       38.07       40.82      1.08 o 
  20  10   2      189.52      188.08      3.50 o 
   1  11   2       45.48       46.93      0.64 o 
   2  11   2      125.77      126.83      1.19 o 
   3  11   2       13.66       15.13      0.38 o 
   4  11   2      190.88      182.10      1.58 o 
   5  11   2       34.58       36.20      0.61 o 
   6  11   2       46.53       46.99      0.73 o 
   7  11   2       32.96       33.91      0.65 o 
   8  11   2       65.90       63.76      0.99 o 
   9  11   2       29.83       30.52      0.63 o 
  10  11   2       14.89       15.54      0.48 o 
  11  11   2       27.53       25.42      0.58 o 
  12  11   2       46.89       48.22      0.99 o 
  13  11   2      235.24      237.12      2.79 o 
  14  11   2       19.70       21.25      1.01 o 
  15  11   2       19.17       19.00      0.76 o 
  16  11   2        2.97        2.93      0.45 o 
  17  11   2       31.92       34.04      1.04 o 
  18  11   2      137.18      145.10      2.23 o 
  19  11   2       52.81       57.77      1.29 o 
   0  12   2       46.94       42.95      0.94 o 
   1  12   2       94.19       93.53      1.06 o 
   2  12   2       85.94       78.86      1.07 o 
   3  12   2       83.19       81.87      1.05 o 
   4  12   2      150.67      143.38      1.48 o 
   5  12   2      200.23      203.99      1.95 o 
   6  12   2      108.87      107.91      1.36 o 
   7  12   2      140.70      137.92      1.61 o 
   8  12   2      122.31      121.86      1.87 o 
   9  12   2        9.34        8.49      0.42 o 
  10  12   2        0.58        0.21      0.29 o 
  11  12   2      115.98      121.24      1.88 o 
  12  12   2       51.94       52.63      1.14 o 
  13  12   2        3.36        2.45      0.43 o 
  14  12   2       41.45       41.29      1.47 o 
  15  12   2      228.23      233.34      3.14 o 
  16  12   2       66.81       66.93      1.38 o 
  17  12   2       11.27       10.90      0.66 o 
   1  13   2        2.42        1.53      0.44 o 
   2  13   2       19.13       20.70      0.66 o 
   3  13   2       14.53       14.92      0.59 o 
   4  13   2       30.94       32.46      0.86 o 
   5  13   2       26.53       29.03      0.77 o 
   6  13   2       39.09       43.14      0.94 o 
   7  13   2      101.96      106.83      1.77 o 
   8  13   2      139.40      139.27      1.94 o 
   9  13   2       14.39       13.62      0.62 o 
  10  13   2      134.92      135.89      2.12 o 
  11  13   2       38.77       38.28      1.02 o 
  12  13   2        6.45        4.83      0.51 o 
  13  13   2       32.42       34.09      1.00 o 
  14  13   2      133.18      140.61      2.17 o 
  15  13   2        0.62        0.17      0.43 o 
   0  14   2       19.97       21.38      1.11 o 
   1  14   2        6.62        4.64      0.49 o 
   2  14   2        8.03        6.71      0.54 o 
   3  14   2       34.12       34.86      0.98 o 
   4  14   2        6.70        5.39      0.49 o 
   5  14   2        2.85        1.38      0.45 o 
   6  14   2       26.64       28.64      0.95 o 
   7  14   2       74.38       73.66      1.32 o 
   8  14   2       13.99       13.70      0.64 o 
   9  14   2       53.86       51.70      1.11 o 
  10  14   2      205.28      209.10      3.66 o 
  11  14   2      190.95      196.74      5.26 o 
  12  14   2        0.42        0.28      0.42 o 
   1  15   2       18.51       19.15      0.81 o 
   2  15   2       17.35       15.55      0.75 o 
   3  15   2       27.61       26.20      0.91 o 
   4  15   2       28.82       28.80      1.20 o 
   5  15   2       86.17       89.75      1.72 o 
   6  15   2       32.08       33.11      1.05 o 
   7  15   2       45.35       47.52      1.22 o 
   2   0   3      512.70      544.94      9.77 o 
   4   0   3     1335.69     1399.40     17.11 o 
   6   0   3     2205.22     2483.05     24.71 o 
   8   0   3      455.94      445.40      6.57 o 
  10   0   3      139.02      147.49     21.33 o 
  12   0   3       10.82       11.19      0.54 o 
  14   0   3       47.98       45.36      1.09 o 
  16   0   3       67.10       64.08      1.41 o 
  18   0   3        5.63        4.97      0.41 o 
  20   0   3      375.85      366.63      4.66 o 
  22   0   3       47.49       46.23      2.37 o 
  24   0   3       67.66       70.07      1.72 o 
  26   0   3       17.55       16.57      1.68 o 
   0   1   3      106.71      109.59      6.02 o 
   1   1   3      284.91      274.64      3.24 o 
   2   1   3      950.93     1128.13     13.74 o 
   3   1   3      630.31      688.40      6.98 o 
   4   1   3       52.19       58.44      0.68 o 
   5   1   3      293.89      311.59      2.69 o 
   6   1   3     1273.55     1483.65     10.97 o 
   7   1   3      763.26      807.24      7.11 o 
   8   1   3       11.22       10.68      0.40 o 
   9   1   3       24.53       21.83      1.83 o 
  10   1   3      112.50      129.75      2.26 o 
  11   1   3      218.70      236.34      2.91 o 
  12   1   3       82.61       83.15      1.11 o 
  13   1   3       10.67        9.65      0.40 o 
  14   1   3       19.16       15.35      0.50 o 
  15   1   3       12.33       14.35      0.49 o 
  16   1   3       45.24       39.60      0.77 o 
  17   1   3       90.06       89.21      1.26 o 
  18   1   3       46.64       46.94      0.83 o 
  19   1   3        8.14        6.65      0.36 o 
  20   1   3       52.55       51.35      0.82 o 
  21   1   3       89.55       92.16      1.34 o 
  22   1   3       95.44       95.37      1.39 o 
  23   1   3       63.73       63.46      1.13 o 
  24   1   3      109.74      107.46      1.64 o 
  25   1   3       57.25       60.43      1.26 o 
  26   1   3        2.77        3.27      0.57 o 
   1   2   3     1411.70     1566.17     12.64 o 
   2   2   3      444.46      452.51      4.70 o 
   3   2   3      150.48      145.18      1.25 o 
   4   2   3      382.49      392.30      3.16 o 
   5   2   3      191.44      228.69      1.75 o 
   6   2   3      106.12      107.39      1.01 o 
   7   2   3       36.17       32.99      0.46 o 
   8   2   3      134.26      126.13      1.60 o 
   9   2   3      204.28      201.01      9.09 o 
  11   2   3       66.36       74.42      1.18 o 
  12   2   3       81.09       81.51      1.11 o 
  13   2   3       44.31       47.23      0.89 o 
  14   2   3       32.52       27.20      0.72 o 
  15   2   3      158.75      149.48      1.84 o 
  16   2   3      285.96      285.26      2.74 o 
  17   2   3        2.56        2.99      0.31 o 
  18   2   3      140.05      137.84      1.61 o 
  19   2   3      181.76      183.48      1.89 o 
  20   2   3      221.07      214.02      2.12 o 
  21   2   3       25.72       26.54      0.68 o 
  22   2   3        4.73        4.84      0.45 o 
  23   2   3       49.41       47.68      1.02 o 
  24   2   3       14.24       12.56      0.63 o 
  25   2   3        6.99        6.40      0.58 o 
  26   2   3       32.73       33.35      1.04 o 
   0   3   3       45.21       49.52      0.97 o 
   1   3   3      447.82      518.69      4.09 o 
   2   3   3     1762.17     2035.95     14.87 o 
   3   3   3      538.91      610.44      4.21 o 
   4   3   3      223.73      234.42      2.30 o 
   5   3   3      205.15      211.03      1.81 o 
   6   3   3       23.81       21.14      0.42 o 
   7   3   3       64.11       67.07      1.01 o 
   8   3   3       82.93       51.53     16.42 o 
   9   3   3       15.32       17.88      0.89 o 
  10   3   3       24.94       22.28      0.74 o 
  11   3   3      246.16      236.27      2.55 o 
  12   3   3      206.39      210.78      2.18 o 
  13   3   3      486.62      494.62      5.32 o 
  14   3   3       66.41       66.64      1.26 o 
  15   3   3      274.26      276.11      2.79 o 
  16   3   3      209.92      216.43      2.32 o 
  17   3   3      450.43      442.98      4.27 o 
  18   3   3       24.96       25.19      0.67 o 
  19   3   3      131.33      130.10      1.48 o 
  20   3   3       65.62       65.53      1.02 o 
  21   3   3        9.96       10.72      0.48 o 
  22   3   3       41.41       40.95      0.83 o 
  23   3   3       14.77       13.97      0.68 o 
  24   3   3        6.17        5.35      0.49 o 
  25   3   3       32.32       33.14      1.02 o 
   1   4   3      145.34      178.40      2.15 o 
   2   4   3       14.62       15.70      0.43 o 
   3   4   3      534.96      580.62      5.32 o 
   4   4   3      629.89      683.47      5.99 o 
   5   4   3       97.38      114.41      1.22 o 
   6   4   3        1.35        1.78      0.27 o 
   7   4   3      276.46      226.85     22.37 o 
   8   4   3        4.58        4.10      0.48 o 
   9   4   3      225.56      228.41      2.90 o 
  10   4   3      828.52      777.02     14.91 o 
  11   4   3      272.57      260.68      2.59 o 
  12   4   3      367.65      351.91      3.39 o 
  13   4   3      314.61      300.67      2.79 o 
  14   4   3      383.93      379.47      4.02 o 
  15   4   3      167.58      168.87      2.63 o 
  16   4   3       54.26       51.25      0.88 o 
  17   4   3       23.13       24.74      0.65 o 
  18   4   3       41.70       38.69      0.95 o 
  19   4   3       25.58       23.06      0.65 o 
  20   4   3       34.61       35.87      0.80 o 
  21   4   3        2.92        3.33      0.52 o 
  22   4   3       34.30       36.24      0.79 o 
  23   4   3       55.48       53.65      1.01 o 
  24   4   3       13.47       12.67      0.70 o 
  25   4   3       31.09       31.43      1.00 o 
   0   5   3       55.32       68.26      1.18 o 
   1   5   3       60.75       64.49      0.80 o 
   2   5   3      252.06      271.39      2.58 o 
   3   5   3      222.07      265.75      2.92 o 
   4   5   3      102.29       96.03      1.34 o 
   5   5   3       39.62       37.02      0.80 o 
   6   5   3       16.10       20.60      0.92 o 
   7   5   3      597.14      581.54      6.07 o 
   8   5   3      558.84      543.49      7.89 o 
   9   5   3      610.51      596.03      5.81 o 
  10   5   3       81.89       78.30      1.03 o 
  11   5   3      136.70      137.26      1.46 o 
  12   5   3      465.01      441.13      3.90 o 
  13   5   3      212.91      200.27      3.01 o 
  14   5   3      108.93      111.32      1.31 o 
  15   5   3       47.32       47.29      0.83 o 
  16   5   3      117.23      117.55      1.49 o 
  17   5   3       36.42       36.65      0.85 o 
  18   5   3       20.69       20.86      0.66 o 
  19   5   3       45.62       46.29      0.88 o 
  20   5   3        9.06        8.35      0.49 o 
  21   5   3       23.06       25.09      0.76 o 
  22   5   3       13.90       12.64      0.60 o 
  23   5   3        8.19        6.71      0.47 o 
  24   5   3       11.34        9.91      0.59 o 
   1   6   3        7.90        7.83      0.29 o 
   2   6   3       36.21       33.27      0.54 o 
   3   6   3        5.99        5.60      0.35 o 
   4   6   3      106.38      115.87      1.35 o 
   5   6   3      145.79      129.68      1.39 o 
   6   6   3      859.28      810.28      8.75 o 
   7   6   3      676.97      661.04      5.93 o 
   8   6   3      322.64      337.80      3.22 o 
   9   6   3      333.80      308.84      3.00 o 
  10   6   3      334.66      322.68      3.96 o 
  11   6   3      533.72      499.86      4.37 o 
  12   6   3       88.57       91.06      1.13 o 
  13   6   3      267.75      278.93      4.57 o 
  14   6   3       34.70       32.78      0.66 o 
  15   6   3       62.93       61.06      0.98 o 
  16   6   3       86.10       86.42      1.62 o 
  17   6   3       54.19       53.81      1.34 o 
  18   6   3      124.66      130.12      1.63 o 
  19   6   3        3.68        3.69      0.38 o 
  20   6   3       10.31       11.08      0.55 o 
  21   6   3        7.12        6.43      0.52 o 
  22   6   3        0.37       -0.15      0.38 o 
  23   6   3       15.09       14.02      0.72 o 
  24   6   3       21.49       20.43      1.16 o 
   0   7   3       80.80       66.81      1.10 o 
   1   7   3       27.55       21.74      0.44 o 
   2   7   3      105.02       88.90      0.96 o 
   3   7   3      334.55      330.75      2.67 o 
   4   7   3      575.83      553.41      4.48 o 
   5   7   3      221.74      215.30      2.65 o 
   6   7   3      125.79      127.48      1.49 o 
   7   7   3      344.79      327.27      3.16 o 
   8   7   3     1229.36     1159.63     13.01 o 
   9   7   3        8.06        7.11      0.33 o 
  10   7   3        8.61        8.87      0.36 o 
  11   7   3        2.57        2.20      0.25 o 
  12   7   3       17.55       18.40      0.49 o 
  13   7   3       10.34       11.45      0.49 o 
  14   7   3       68.11       70.31      1.34 o 
  15   7   3       22.07       22.81      0.59 o 
  16   7   3      307.42      330.37      3.56 o 
  17   7   3       68.27       67.05      1.22 o 
  18   7   3       81.38       83.53      1.61 o 
  19   7   3       37.49       41.55      0.97 o 
  20   7   3       53.74       50.53      1.09 o 
  21   7   3       38.30       38.61      0.98 o 
  22   7   3        3.81        2.71      0.56 o 
  23   7   3       14.83       13.65      0.73 o 
   1   8   3      465.43      448.74      3.72 o 
   2   8   3      389.14      374.03      3.02 o 
   3   8   3       31.79       28.87      0.74 o 
   4   8   3      268.44      250.19      2.55 o 
   5   8   3      331.66      313.48      2.89 o 
   6   8   3      182.18      173.06      1.79 o 
   7   8   3      130.77      123.35      1.38 o 
   8   8   3       36.65       38.00      0.64 o 
   9   8   3       22.74       22.72      0.52 o 
  10   8   3        9.40        8.42      0.36 o 
  11   8   3       24.32       24.17      0.56 o 
  12   8   3       24.46       25.01      0.58 o 
  13   8   3       35.23       36.68      0.73 o 
  14   8   3       13.82       15.10      0.56 o 
  15   8   3        0.40        0.40      0.30 o 
  16   8   3      103.68      109.60      1.82 o 
  17   8   3      104.42      106.75      1.44 o 
  18   8   3      100.46      105.58      1.63 o 
  19   8   3       18.98       21.28      0.75 o 
  20   8   3      115.75      111.78      1.75 o 
  21   8   3       69.54       69.61      1.43 o 
  22   8   3      153.98      151.40      2.34 o 
   0   9   3     1456.36     1436.40     14.50 o 
   1   9   3       43.50       46.03      0.68 o 
   2   9   3      491.20      483.66      4.04 o 
   3   9   3      486.71      471.68      4.49 o 
   4   9   3      233.37      220.00      2.18 o 
   5   9   3       94.52       82.20      1.11 o 
   6   9   3       18.96       19.03      0.50 o 
   7   9   3        3.72        3.79      0.27 o 
   8   9   3        0.67        0.48      0.21 o 
   9   9   3       55.06       56.78      0.86 o 
  10   9   3        1.50        1.53      0.25 o 
  11   9   3       28.76       32.81      0.66 o 
  12   9   3       18.21       21.24      0.62 o 
  13   9   3       23.90       25.39      0.67 o 
  14   9   3       64.82       68.31      1.24 o 
  15   9   3       24.55       26.84      0.67 o 
  16   9   3       16.51       15.53      0.60 o 
  17   9   3       10.46       11.40      0.58 o 
  18   9   3       15.36       13.88      0.64 o 
  19   9   3       19.93       21.82      0.79 o 
  20   9   3      213.57      216.68      3.01 o 
  21   9   3      109.15      104.98      1.84 o 
   1  10   3      224.49      222.68      2.02 o 
   2  10   3      274.05      258.19      2.79 o 
   3  10   3      136.23      123.72      1.45 o 
   4  10   3      228.91      225.14      2.46 o 
   5  10   3       15.55       13.23      0.49 o 
   6  10   3       21.18       21.20      0.51 o 
   7  10   3       37.53       36.54      0.78 o 
   8  10   3        3.33        2.83      0.28 o 
   9  10   3       24.44       23.28      0.56 o 
  10  10   3        2.46        2.97      0.33 o 
  11  10   3       10.73       12.57      0.52 o 
  12  10   3       64.48       69.99      1.34 o 
  13  10   3        8.92        9.20      0.47 o 
  14  10   3       58.72       60.22      1.06 o 
  15  10   3       68.22       72.51      1.28 o 
  16  10   3       70.10       69.15      1.96 o 
  17  10   3       18.97       18.78      0.87 o 
  18  10   3        7.70        7.74      0.55 o 
  19  10   3       18.44       18.16      0.80 o 
   0  11   3      234.71      225.04      3.09 o 
   1  11   3        6.12        5.93      0.33 o 
   2  11   3      388.24      376.87      3.29 o 
   3  11   3      168.37      165.93      1.64 o 
   4  11   3      190.55      187.86      1.88 o 
   5  11   3       50.34       50.22      0.80 o 
   6  11   3       51.28       49.81      0.84 o 
   7  11   3       53.71       58.30      0.96 o 
   8  11   3        0.28        0.10      0.28 o 
   9  11   3      111.34      113.62      1.57 o 
  10  11   3       19.77       20.19      0.60 o 
  11  11   3        6.56        6.99      0.43 o 
  12  11   3        5.97        6.36      0.43 o 
  13  11   3        4.76        3.95      0.42 o 
  14  11   3       10.53        9.66      0.55 o 
  15  11   3        2.80        2.23      0.41 o 
  16  11   3        9.58        9.43      0.57 o 
  17  11   3       32.05       30.68      0.95 o 
  18  11   3        8.91        8.77      0.62 o 
   1  12   3        4.62        3.66      0.33 o 
   2  12   3       47.49       47.55      0.82 o 
   3  12   3      235.67      240.98      2.29 o 
   4  12   3       50.12       52.06      0.82 o 
   5  12   3       15.58       15.91      0.55 o 
   6  12   3        9.04       10.36      0.47 o 
   7  12   3       60.96       61.07      1.21 o 
   8  12   3       47.39       44.30      0.98 o 
   9  12   3        2.84        2.15      0.34 o 
  10  12   3       50.96       53.33      0.96 o 
  11  12   3      192.96      191.38      2.83 o 
  12  12   3       12.60       11.78      0.73 o 
  13  12   3       30.27       28.27      0.83 o 
  14  12   3       28.92       26.52      0.83 o 
  15  12   3        0.81        0.71      0.42 o 
  16  12   3       21.54       20.80      0.83 o 
   0  13   3      129.39      133.84      2.36 o 
   1  13   3       31.42       31.35      0.90 o 
   2  13   3       48.74       53.85      0.95 o 
   3  13   3      125.28      123.52      1.57 o 
   4  13   3       88.32       84.80      1.17 o 
   5  13   3       10.24       10.50      0.47 o 
   6  13   3       78.88       81.09      1.15 o 
   7  13   3       61.30       60.17      0.99 o 
   8  13   3       64.66       63.19      1.17 o 
   9  13   3       25.37       24.71      0.75 o 
  10  13   3       21.28       20.30      0.76 o 
  11  13   3       20.71       20.33      0.76 o 
  12  13   3       18.54       17.32      0.72 o 
  13  13   3       10.72       10.31      0.62 o 
   1  14   3       22.09       21.70      0.73 o 
   2  14   3        9.17        8.80      0.59 o 
   3  14   3       74.08       75.27      1.33 o 
   4  14   3       34.58       34.04      0.89 o 
   5  14   3       12.07       10.48      0.55 o 
   6  14   3       34.74       33.85      0.92 o 
   7  14   3      150.89      152.89      2.96 o 
   8  14   3       76.57       80.06      1.64 o 
   9  14   3       13.95       14.71      0.99 o 
  10  14   3       14.96       15.03      0.69 o 
   0  15   3       71.30       69.30      2.12 o 
   1  15   3       12.65       11.06      0.69 o 
   2  15   3       11.25        9.59      0.66 o 
   3  15   3       15.03       15.56      0.88 o 
   4  15   3       42.53       39.82      1.79 o 
   0   0   4     1774.47     1662.24     40.66 o 
   2   0   4      135.18      141.94      3.14 o 
   4   0   4       63.09       50.09      1.06 o 
   6   0   4       80.95       83.11      1.13 o 
   8   0   4      426.61      412.64      8.85 o 
  10   0   4      155.02      176.78      2.67 o 
  12   0   4       49.09       57.87      1.26 o 
  14   0   4       19.35       18.35      1.29 o 
  16   0   4      434.53      404.16      6.68 o 
  18   0   4      378.82      354.71      5.13 o 
  20   0   4      387.24      383.33      9.62 o 
  22   0   4       44.99       42.86      1.59 o 
  24   0   4       41.85       41.07      1.67 o 
   1   1   4      238.19      243.06      2.76 o 
   2   1   4      445.61      453.69      4.79 o 
   3   1   4      127.05      136.50      1.55 o 
   4   1   4      197.20      208.62      2.07 o 
   5   1   4      507.09      498.96      4.03 o 
   6   1   4      169.43      157.19      1.74 o 
   7   1   4      647.68      664.35      5.95 o 
   8   1   4      165.11      178.95      2.11 o 
   9   1   4       50.60       49.89      0.93 o 
  10   1   4      143.94      142.22      1.59 o 
  11   1   4      166.48      169.99      1.86 o 
  12   1   4       86.67       72.60      1.19 o 
  13   1   4      150.10      144.29      1.84 o 
  14   1   4       72.09       75.88      1.32 o 
  15   1   4       12.93       10.98      0.58 o 
  16   1   4       87.80       78.48      1.28 o 
  17   1   4      305.01      298.26      3.12 o 
  18   1   4       32.45       30.64      0.77 o 
  19   1   4       49.60       49.40      0.98 o 
  20   1   4       99.63       99.11      1.48 o 
  21   1   4       35.69       34.40      0.88 o 
  22   1   4        2.18        2.73      0.52 o 
  23   1   4       13.19       11.86      0.73 o 
  24   1   4      168.97      164.00      2.49 o 
  25   1   4       20.25       22.02      0.89 o 
   0   2   4      560.90      678.52      8.47 o 
   1   2   4      450.65      424.15      4.14 o 
   2   2   4       44.47       43.56      0.62 o 
   3   2   4      294.58      290.62      3.63 o 
   4   2   4       44.45       37.43      0.87 o 
   5   2   4      277.58      255.90      2.16 o 
   6   2   4       97.98       95.84      1.04 o 
   7   2   4        9.09       10.40      1.43 o 
   8   2   4       87.09       82.91      1.48 o 
   9   2   4       12.79       15.13      0.49 o 
  10   2   4       48.52       51.25      0.86 o 
  11   2   4      113.46      102.63      1.38 o 
  12   2   4       32.73       27.57      0.70 o 
  13   2   4      145.82      134.23      2.06 o 
  14   2   4      390.43      376.52      4.77 o 
  15   2   4      268.97      255.38      3.12 o 
  16   2   4       15.87       17.05      0.64 o 
  17   2   4       54.63       53.59      0.97 o 
  18   2   4        3.18        3.43      0.38 o 
  19   2   4       61.66       61.18      1.10 o 
  20   2   4      177.17      169.02      2.11 o 
  21   2   4       33.81       31.01      0.84 o 
  22   2   4       22.59       23.75      0.90 o 
  23   2   4      105.89      103.15      1.83 o 
  24   2   4       84.12       84.35      1.50 o 
   1   3   4        5.96        7.01      0.36 o 
   2   3   4      604.66      636.61      5.03 o 
   3   3   4      234.34      229.99      2.19 o 
   4   3   4      190.61      178.77      1.87 o 
   5   3   4      353.26      360.90      3.55 o 
   6   3   4       14.13       11.88      0.49 o 
   7   3   4       32.38       31.93      1.08 o 
   8   3   4       93.07       94.48      1.24 o 
   9   3   4      299.75      322.21      3.37 o 
  10   3   4      351.60      336.49      3.53 o 
  11   3   4      147.37      150.58      1.86 o 
  12   3   4      697.22      665.74      7.14 o 
  13   3   4      116.25      107.09      1.64 o 
  14   3   4      277.87      277.94      4.53 o 
  15   3   4      129.96      129.94      1.89 o 
  16   3   4       15.72       15.19      0.65 o 
  17   3   4       50.21       49.68      1.09 o 
  18   3   4        5.69        6.32      0.45 o 
  19   3   4       82.55       79.55      1.39 o 
  20   3   4       52.76       54.40      1.06 o 
  21   3   4       33.53       32.01      0.90 o 
  22   3   4       36.64       34.00      1.03 o 
  23   3   4       49.05       48.90      1.25 o 
  24   3   4       21.42       21.45      0.84 o 
   0   4   4      181.05      212.76      3.29 o 
   1   4   4      114.34      114.33      1.37 o 
   2   4   4       22.91       29.01      0.47 o 
   3   4   4       66.30       60.63      0.86 o 
   4   4   4      225.56      239.34      2.48 o 
   5   4   4       12.67       17.04      0.65 o 
   6   4   4      273.82      248.39      2.86 o 
   7   4   4       40.48       34.82      0.66 o 
   8   4   4      111.95      125.64      1.68 o 
   9   4   4      577.54      533.21      5.33 o 
  10   4   4      846.51      804.83      7.83 o 
  11   4   4      181.27      192.64      3.24 o 
  12   4   4        7.68        6.20      0.44 o 
  13   4   4      109.01      105.74      1.47 o 
  14   4   4       28.54       31.14      0.98 o 
  15   4   4       62.93       62.26      1.18 o 
  16   4   4       22.04       20.27      0.72 o 
  17   4   4       37.14       36.37      0.85 o 
  18   4   4       52.25       53.47      1.06 o 
  19   4   4       13.93       13.51      0.62 o 
  20   4   4       58.92       57.39      1.10 o 
  21   4   4        7.18        6.35      0.54 o 
  22   4   4        6.75        6.99      0.55 o 
  23   4   4       21.61       22.56      0.84 o 
  24   4   4       46.58       48.97      1.67 o 
   1   5   4       24.18       23.81      0.55 o 
   2   5   4       69.83       82.61      1.23 o 
   3   5   4      102.13       89.65      1.31 o 
   4   5   4       43.61       39.65      0.89 o 
   5   5   4        9.29       11.78      0.49 o 
   6   5   4       47.54       38.46      0.71 o 
   7   5   4      561.37      545.43      5.58 o 
   8   5   4      741.46      684.86      6.71 o 
   9   5   4       77.92       78.48      1.18 o 
  10   5   4      215.43      218.06      3.10 o 
  11   5   4      217.55      210.12      2.46 o 
  12   5   4       18.60       17.74      0.57 o 
  13   5   4      343.78      336.45      3.62 o 
  14   5   4      449.28      451.57      4.71 o 
  15   5   4       79.55       74.74      1.36 o 
  16   5   4      139.82      136.24      2.29 o 
  17   5   4       53.25       52.33      1.20 o 
  18   5   4      128.26      128.88      1.96 o 
  19   5   4       23.89       23.79      0.78 o 
  20   5   4        2.28        1.90      0.44 o 
  21   5   4       46.53       51.74      1.17 o 
  22   5   4       51.66       53.46      1.15 o 
  23   5   4        0.80        0.07      0.44 o 
   0   6   4       30.92       35.51      0.85 o 
   1   6   4       23.93       31.39      0.57 o 
   2   6   4       21.59       12.99      0.38 o 
   3   6   4       39.55       38.28      0.64 o 
   4   6   4      207.18      197.20      2.06 o 
   5   6   4      234.75      185.11      2.12 o 
   6   6   4      443.59      444.14      4.75 o 
   7   6   4      163.59      157.52      1.90 o 
   8   6   4        0.52       -0.03      0.23 o 
   9   6   4      172.44      171.05      2.08 o 
  10   6   4      121.71      121.52      1.49 o 
  11   6   4       23.41       24.58      0.61 o 
  12   6   4       70.56       70.21      1.13 o 
  13   6   4       73.62       70.68      1.17 o 
  14   6   4      211.71      213.30      2.55 o 
  15   6   4      131.14      132.53      1.83 o 
  16   6   4       11.88       11.75      0.61 o 
  17   6   4        0.43        0.39      0.34 o 
  18   6   4       99.05       99.03      1.54 o 
  19   6   4       35.86       40.97      0.95 o 
  20   6   4       19.07       20.12      0.75 o 
  21   6   4       23.50       23.78      0.86 o 
  22   6   4        6.79        6.87      0.62 o 
   1   7   4      115.72      104.20      1.27 o 
   2   7   4       18.01       16.43      0.80 o 
   3   7   4      461.14      451.15      3.99 o 
   4   7   4      776.09      707.38      6.46 o 
   5   7   4       97.34       97.00      1.34 o 
   6   7   4       61.80       59.80      0.99 o 
   7   7   4        2.10        1.93      0.29 o 
   8   7   4        2.68        2.87      0.28 o 
   9   7   4       34.52       33.13      0.68 o 
  10   7   4       32.78       34.24      0.71 o 
  11   7   4       64.22       62.95      1.01 o 
  12   7   4        9.95        9.44      0.47 o 
  13   7   4        2.71        2.34      0.36 o 
  14   7   4      274.78      277.18      3.16 o 
  15   7   4        6.36        5.84      0.47 o 
  16   7   4        1.07        0.54      0.33 o 
  17   7   4       27.64       28.92      0.75 o 
  18   7   4      166.10      162.25      3.43 o 
  19   7   4      151.61      152.51      2.37 o 
  20   7   4       58.17       58.99      1.32 o 
  21   7   4       83.08       76.40      2.07 o 
  22   7   4        8.90        6.96      0.63 o 
   0   8   4     1117.53     1016.90     12.83 o 
   1   8   4      189.88      185.13      2.03 o 
   2   8   4      514.58      480.13      4.27 o 
   3   8   4       20.46       20.13      0.85 o 
   4   8   4      108.67       99.08      1.39 o 
   5   8   4      132.20      132.20      1.57 o 
   6   8   4        6.07        4.96      0.34 o 
   7   8   4        7.74        5.52      0.34 o 
   8   8   4        9.91       10.44      0.45 o 
   9   8   4        8.95        9.96      0.45 o 
  10   8   4       26.54       29.19      0.69 o 
  11   8   4      173.25      172.85      2.03 o 
  12   8   4        2.25        2.17      0.34 o 
  13   8   4       83.83       87.13      1.27 o 
  14   8   4       73.39       76.65      1.39 o 
  15   8   4       92.32       93.43      1.85 o 
  16   8   4        5.30        4.59      0.43 o 
  17   8   4      116.96      118.37      1.71 o 
  18   8   4       70.57       73.00      1.29 o 
  19   8   4       35.76       32.96      1.39 o 
  20   8   4       80.11       79.25      1.61 o 
  21   8   4       20.97       20.81      1.10 o 
   1   9   4      222.18      207.48      1.89 o 
   2   9   4      123.66      119.19      1.24 o 
   3   9   4      215.03      207.31      2.11 o 
   4   9   4        4.92        4.00      0.33 o 
   5   9   4        4.08        3.43      0.32 o 
   6   9   4       21.89       17.74      0.55 o 
   7   9   4       10.12        8.75      0.40 o 
   8   9   4      145.09      141.86      1.62 o 
   9   9   4        0.29        0.66      0.26 o 
  10   9   4       28.36       27.42      0.63 o 
  11   9   4       53.17       53.22      0.91 o 
  12   9   4      105.04      109.02      1.41 o 
  13   9   4       47.78       53.22      0.94 o 
  14   9   4       56.83       56.95      1.11 o 
  15   9   4        4.73        5.79      0.45 o 
  16   9   4       48.65       50.58      1.04 o 
  17   9   4        7.67        8.63      0.54 o 
  18   9   4       88.78       87.45      2.60 o 
  19   9   4       32.94       31.89      1.29 o 
   0  10   4      148.44      145.00      2.00 o 
   1  10   4       94.22       92.72      1.09 o 
   2  10   4      143.90      140.00      1.65 o 
   3  10   4       27.73       28.70      0.65 o 
   4  10   4      245.47      233.32      2.37 o 
   5  10   4       12.54       11.52      0.47 o 
   6  10   4      188.50      187.78      2.01 o 
   7  10   4        1.75        1.09      0.29 o 
   8  10   4       15.33       13.06      0.50 o 
   9  10   4       42.42       46.53      0.85 o 
  10  10   4      134.77      139.64      2.30 o 
  11  10   4       17.22       15.44      0.57 o 
  12  10   4        6.99        7.60      0.50 o 
  13  10   4        2.99        3.04      0.40 o 
  14  10   4       31.51       35.28      0.90 o 
  15  10   4       10.94       10.69      0.55 o 
  16  10   4       43.05       44.93      1.01 o 
  17  10   4        7.32        6.62      0.56 o 
  18  10   4        1.42        1.28      0.47 o 
   1  11   4      183.60      184.61      1.81 o 
   2  11   4       31.39       31.26      0.64 o 
   3  11   4       29.97       28.71      0.67 o 
   4  11   4      161.44      166.81      2.16 o 
   5  11   4       36.12       30.24      0.70 o 
   6  11   4      241.80      241.44      2.50 o 
   7  11   4        7.77        7.95      0.45 o 
   8  11   4      172.97      173.38      2.73 o 
   9  11   4       44.33       47.68      1.23 o 
  10  11   4       27.14       29.18      0.80 o 
  11  11   4       28.53       28.54      0.96 o 
  12  11   4        9.08        9.15      0.50 o 
  13  11   4        7.66        8.41      0.53 o 
  14  11   4       42.70       40.49      1.13 o 
  15  11   4       21.70       19.17      0.85 o 
  16  11   4       61.29       61.92      1.31 o 
   0  12   4       92.53       89.97      1.70 o 
   1  12   4      108.80      112.37      1.38 o 
   2  12   4       22.84       23.25      0.63 o 
   3  12   4       14.79       14.10      0.52 o 
   4  12   4        7.69        7.64      0.45 o 
   5  12   4       74.48       77.84      1.23 o 
   6  12   4       39.22       42.71      0.91 o 
   7  12   4      126.97      126.54      1.80 o 
   8  12   4       36.15       39.30      0.99 o 
   9  12   4       50.05       47.83      1.10 o 
  10  12   4       11.40       11.65      0.73 o 
  11  12   4       99.71       99.23      1.77 o 
  12  12   4       15.09       14.07      0.81 o 
  13  12   4       13.72       12.30      0.71 o 
  14  12   4        3.03        2.20      0.47 o 
   1  13   4       18.08       19.21      0.71 o 
   2  13   4        3.36        3.61      0.45 o 
   3  13   4       20.21       19.88      0.68 o 
   4  13   4       59.10       62.11      1.47 o 
   5  13   4       18.35       16.02      0.68 o 
   6  13   4      154.10      157.03      2.21 o 
   7  13   4       87.75       87.18      1.57 o 
   8  13   4       17.62       17.08      0.69 o 
   9  13   4        0.22       -0.07      0.36 o 
  10  13   4       35.35       31.28      0.87 o 
  11  13   4       30.78       31.70      0.99 o 
   0  14   4       84.43       94.65      2.39 o 
   1  14   4       19.46       19.65      0.88 o 
   2  14   4        3.52        2.30      0.50 o 
   3  14   4       29.36       34.82      1.01 o 
   4  14   4        4.13        3.57      0.51 o 
   5  14   4       29.70       31.79      0.82 o 
   6  14   4       51.91       51.33      1.18 o 
   2   0   5      160.85      165.04      3.87 o 
   4   0   5     2648.89     2577.23     31.42 o 
   6   0   5      335.56      329.79      4.56 o 
   8   0   5        0.63        1.65      0.29 o 
  10   0   5       14.38        8.91      0.81 o 
  12   0   5      100.50       91.17      2.05 o 
  14   0   5      171.63      148.71      3.02 o 
  16   0   5       30.63       31.30      1.29 o 
  18   0   5       34.90       30.90      1.39 o 
  20   0   5      162.74      158.10      4.23 o 
  22   0   5        9.09        8.26      0.82 o 
   0   1   5        0.48        1.13      0.41 o 
   1   1   5      559.79      531.91      5.66 o 
   2   1   5     2170.49     2095.96     20.70 o 
   3   1   5      231.27      229.98      2.29 o 
   4   1   5       26.57       23.18      0.50 o 
   5   1   5       52.69       51.02      0.82 o 
   6   1   5      304.72      321.45      3.11 o 
   7   1   5      134.12      128.98      1.36 o 
   8   1   5       98.97       85.10      1.02 o 
   9   1   5       34.98       32.86      0.62 o 
  10   1   5        0.90        2.20      0.31 o 
  11   1   5       33.53       31.19      0.66 o 
  12   1   5       75.16       65.18      1.09 o 
  13   1   5       56.68       53.21      0.99 o 
  14   1   5       48.86       42.18      0.91 o 
  15   1   5       98.90       91.24      1.57 o 
  16   1   5       67.73       64.38      1.31 o 
  17   1   5      178.70      174.17      2.67 o 
  18   1   5       79.23       73.16      1.49 o 
  19   1   5       37.04       37.36      1.08 o 
  20   1   5      105.33       95.89      1.82 o 
  21   1   5      152.55      152.53      2.22 o 
  22   1   5       60.39       60.14      1.23 o 
  23   1   5        7.78        7.72      0.67 o 
   1   2   5      583.40      565.03      5.12 o 
   2   2   5      390.03      389.13      3.92 o 
   3   2   5       38.39       35.11      0.62 o 
   4   2   5      263.84      274.29      2.49 o 
   5   2   5       47.41       41.32      0.66 o 
   6   2   5       64.66       76.76      1.01 o 
   7   2   5      406.12      391.15      3.96 o 
   8   2   5      499.81      483.19      4.83 o 
   9   2   5      231.20      221.13      2.47 o 
  10   2   5       35.76       33.29      0.71 o 
  11   2   5       42.10       38.06      0.78 o 
  12   2   5       47.67       43.72      0.87 o 
  13   2   5       37.20       35.92      0.87 o 
  14   2   5       59.72       48.73      1.04 o 
  15   2   5       79.86       73.62      1.44 o 
  16   2   5       70.17       65.71      1.22 o 
  17   2   5       11.44       10.78      0.65 o 
  18   2   5       36.44       32.74      0.99 o 
  19   2   5       21.75       21.05      0.88 o 
  20   2   5       32.66       32.08      0.95 o 
  21   2   5        1.70        1.72      0.47 o 
  22   2   5       36.56       35.57      0.95 o 
  23   2   5       50.91       53.79      1.34 o 
   0   3   5       55.56       53.14      1.09 o 
   1   3   5       30.27       28.34      0.60 o 
   2   3   5      240.11      241.41      2.41 o 
   3   3   5      374.18      343.55      3.27 o 
   4   3   5       65.71       61.74      0.90 o 
   5   3   5       52.65       46.04      0.83 o 
   6   3   5      364.88      374.98      3.81 o 
   7   3   5      588.46      580.48      5.71 o 
   8   3   5      249.51      237.07      2.61 o 
   9   3   5       57.97       55.28      0.93 o 
  10   3   5      127.79      121.96      1.60 o 
  11   3   5      347.32      317.54      3.45 o 
  12   3   5       83.85       69.34      1.15 o 
  13   3   5       37.73       35.40      0.83 o 
  14   3   5       19.75       19.51      0.77 o 
  15   3   5       10.68        8.98      0.57 o 
  16   3   5        2.11        1.30      0.40 o 
  17   3   5       16.33       18.49      0.75 o 
  18   3   5        6.24        6.22      0.54 o 
  19   3   5       11.44       11.01      0.71 o 
  20   3   5       92.51       88.34      1.66 o 
  21   3   5        1.61        1.38      0.46 o 
  22   3   5       50.82       50.85      1.18 o 
  23   3   5       18.59       18.21      0.95 o 
   1   4   5       31.55       20.33      0.39 o 
   2   4   5       47.53       42.54      0.71 o 
   3   4   5      150.24      155.10      1.76 o 
   4   4   5       97.28       81.66      1.08 o 
   5   4   5      389.92      376.36      3.84 o 
   6   4   5       88.74       97.34      1.28 o 
   7   4   5       36.96       37.63      0.71 o 
   8   4   5      115.86      106.63      1.42 o 
   9   4   5       89.99       78.96      1.19 o 
  10   4   5      226.25      200.93      2.37 o 
  11   4   5       81.38       84.57      1.68 o 
  12   4   5      184.13      181.86      3.08 o 
  13   4   5      181.43      176.19      3.00 o 
  14   4   5      143.91      134.54      1.87 o 
  15   4   5       64.40       64.30      2.12 o 
  16   4   5       51.58       53.41      1.22 o 
  17   4   5       31.35       33.89      1.00 o 
  18   4   5       44.03       48.91      1.45 o 
  19   4   5       11.24        9.87      0.58 o 
  20   4   5       10.79       10.42      0.61 o 
  21   4   5       23.03       21.56      0.87 o 
  22   4   5       17.41       16.88      0.78 o 
   0   5   5      141.66      107.76      2.11 o 
   1   5   5       22.02       21.49      0.46 o 
   2   5   5      116.77       98.27      1.26 o 
   3   5   5       79.25       73.65      1.04 o 
   4   5   5       29.36       25.63      0.56 o 
   5   5   5        3.49        3.26      0.24 o 
   6   5   5        5.39        5.60      0.34 o 
   7   5   5      349.16      310.74      3.33 o 
   8   5   5      468.34      424.35      6.41 o 
   9   5   5       22.75       24.71      0.65 o 
  10   5   5      125.53      123.58      1.67 o 
  11   5   5      110.77      106.50      1.54 o 
  12   5   5      184.49      180.06      2.43 o 
  13   5   5       13.08       13.42      0.61 o 
  14   5   5       44.72       43.84      1.14 o 
  15   5   5      100.99       97.89      1.56 o 
  16   5   5       13.89       13.00      0.70 o 
  17   5   5       44.31       47.70      1.26 o 
  18   5   5        5.94        5.22      0.51 o 
  19   5   5        0.22       -0.12      0.39 o 
  20   5   5       13.81       12.67      0.86 o 
  21   5   5       41.10       45.42      1.15 o 
   1   6   5       34.18       23.25      0.52 o 
   2   6   5       40.97       32.23      0.65 o 
   3   6   5       84.73       74.08      1.08 o 
   4   6   5       32.80       29.49      0.65 o 
   5   6   5      140.22      109.89      1.34 o 
   6   6   5      165.88      140.65      1.77 o 
   7   6   5       30.74       29.72      0.69 o 
   8   6   5       82.56       77.72      1.20 o 
   9   6   5      101.74       94.06      1.39 o 
  10   6   5      145.32      151.01      1.96 o 
  11   6   5       43.32       42.66      0.92 o 
  12   6   5       84.67       82.77      1.36 o 
  13   6   5       62.45       60.39      1.30 o 
  14   6   5       29.95       30.11      0.84 o 
  15   6   5       54.39       55.05      1.24 o 
  16   6   5       67.11       67.35      1.77 o 
  17   6   5      117.56      115.11      1.86 o 
  18   6   5      131.31      129.44      2.20 o 
  19   6   5       34.77       36.33      1.00 o 
  20   6   5       26.46       28.29      0.99 o 
  21   6   5       10.84       10.42      0.71 o 
   0   7   5       70.10       60.79      1.29 o 
   1   7   5       36.09       27.44      0.60 o 
   2   7   5       64.91       55.81      0.95 o 
   3   7   5      290.60      247.85      2.77 o 
   4   7   5       84.65       72.41      1.03 o 
   5   7   5        0.04        0.36      0.25 o 
   6   7   5       11.67       11.62      0.49 o 
   7   7   5       57.70       52.26      0.95 o 
   8   7   5        8.85        8.36      0.46 o 
   9   7   5       47.34       45.97      0.93 o 
  10   7   5        8.69        7.80      0.48 o 
  11   7   5       16.50       14.13      0.61 o 
  12   7   5      109.54      105.86      1.61 o 
  13   7   5       60.49       60.63      1.18 o 
  14   7   5       58.27       56.44      1.16 o 
  15   7   5       96.94       95.61      1.61 o 
  16   7   5      106.06      105.60      1.56 o 
  17   7   5       52.31       54.58      1.62 o 
  18   7   5        0.58        1.58      0.44 o 
  19   7   5        3.25        2.15      0.50 o 
  20   7   5       12.90       13.58      0.85 o 
   1   8   5       69.70       61.22      0.96 o 
   2   8   5       42.81       39.80      0.82 o 
   3   8   5       53.97       52.73      0.88 o 
   4   8   5        0.28        0.08      0.26 o 
   5   8   5       15.07       14.17      0.55 o 
   6   8   5        5.11        5.92      0.41 o 
   7   8   5        6.96        6.93      0.44 o 
   8   8   5      103.78       92.95      1.43 o 
   9   8   5       63.66       61.61      1.42 o 
  10   8   5       41.50       41.51      1.06 o 
  11   8   5       59.15       60.06      1.28 o 
  12   8   5       10.02       10.67      0.59 o 
  13   8   5       17.98       19.55      0.66 o 
  14   8   5        0.17        0.94      0.36 o 
  15   8   5       53.74       58.92      1.13 o 
  16   8   5       84.03       86.59      1.41 o 
  17   8   5        4.86        5.60      0.57 o 
  18   8   5       10.46       10.10      0.68 o 
  19   8   5        2.53        2.24      0.58 o 
   0   9   5      292.47      286.46      4.22 o 
   1   9   5       55.94       59.22      1.07 o 
   2   9   5      272.61      251.26      2.70 o 
   3   9   5       22.60       21.56      0.72 o 
   4   9   5       28.66       30.09      0.88 o 
   5   9   5       58.59       54.29      1.03 o 
   6   9   5       13.75       13.01      0.57 o 
   7   9   5       14.84       15.03      0.62 o 
   8   9   5      158.62      160.82      2.13 o 
   9   9   5        2.78        3.89      0.43 o 
  10   9   5       24.84       24.14      0.77 o 
  11   9   5       68.33       65.94      1.23 o 
  12   9   5       19.22       21.35      0.70 o 
  13   9   5       22.48       24.50      0.75 o 
  14   9   5        1.71        0.75      0.38 o 
  15   9   5        6.03        4.52      0.47 o 
  16   9   5        5.10        4.28      0.53 o 
  17   9   5        2.45        2.02      0.50 o 
   1  10   5       62.85       64.73      1.08 o 
   2  10   5       24.78       25.12      0.68 o 
   3  10   5       95.77       87.46      1.41 o 
   4  10   5       30.24       30.73      0.82 o 
   5  10   5       57.47       53.98      1.32 o 
   6  10   5      193.80      190.60      2.51 o 
   7  10   5       15.55       12.41      0.61 o 
   8  10   5       19.82       21.83      0.68 o 
   9  10   5        1.52        2.10      0.36 o 
  10  10   5       64.78       70.95      1.23 o 
  11  10   5       22.87       27.92      0.78 o 
  12  10   5       77.68       73.65      1.26 o 
  13  10   5       50.34       49.77      1.66 o 
  14  10   5       20.18       19.64      1.03 o 
  15  10   5        5.31        6.14      0.58 o 
   0  11   5      228.57      232.97      3.76 o 
   1  11   5       17.00       15.16      0.75 o 
   2  11   5        3.72        3.97      0.46 o 
   3  11   5       10.98       10.05      0.59 o 
   4  11   5      188.30      191.86      2.28 o 
   5  11   5        8.18        7.29      0.49 o 
   6  11   5       30.07       27.76      0.77 o 
   7  11   5       95.97       96.31      1.45 o 
   8  11   5       99.75      105.43      1.55 o 
   9  11   5       17.44       13.94      0.63 o 
  10  11   5       21.08       20.75      0.73 o 
  11  11   5       35.27       34.60      1.19 o 
  12  11   5       20.65       20.47      0.84 o 
  13  11   5        9.59        7.99      0.57 o 
   1  12   5       59.28       61.92      0.99 o 
   2  12   5       18.20       18.12      0.59 o 
   3  12   5       58.66       63.10      1.01 o 
   4  12   5       49.49       50.65      0.96 o 
   5  12   5       45.98       46.10      0.92 o 
   6  12   5       89.49       94.46      1.51 o 
   7  12   5       26.17       22.76      0.81 o 
   8  12   5        5.07        4.49      0.48 o 
   9  12   5        0.01       -0.06      0.37 o 
  10  12   5       35.82       34.83      0.94 o 
  11  12   5       57.39       60.24      1.44 o 
   0  13   5       50.79       56.07      2.01 o 
   1  13   5       14.98       14.39      0.73 o 
   2  13   5       34.82       36.68      1.58 o 
   3  13   5       32.16       33.58      0.86 o 
   4  13   5       46.36       47.11      1.01 o 
   5  13   5       45.62       51.77      1.06 o 
   6  13   5       88.12       85.58      2.23 o 
   0   0   6      835.02      822.75     14.81 o 
   2   0   6       60.31       59.49      1.68 o 
   4   0   6     1405.90     1376.77     17.07 o 
   6   0   6       63.59       59.67      1.64 o 
   8   0   6       14.82       14.33      0.58 o 
  10   0   6       51.23       45.63      1.16 o 
  12   0   6       17.45       18.76      0.95 o 
  14   0   6      140.07      126.48      2.76 o 
  16   0   6       35.41       35.24      1.40 o 
  18   0   6      142.66      138.64      3.17 o 
  20   0   6       85.14       81.10      2.39 o 
   1   1   6      393.16      391.81      4.43 o 
   2   1   6      221.86      212.59      2.99 o 
   3   1   6       15.61       15.23      0.53 o 
   4   1   6       57.10       60.64      1.10 o 
   5   1   6       41.17       42.81      0.79 o 
   6   1   6      447.69      425.38      4.06 o 
   7   1   6      301.73      296.75      2.94 o 
   8   1   6       31.68       34.37      0.89 o 
   9   1   6        9.40        9.73      0.41 o 
  10   1   6       34.46       38.46      0.76 o 
  11   1   6        0.83        0.86      0.29 o 
  12   1   6       98.45       88.85      1.47 o 
  13   1   6       12.41       11.04      0.58 o 
  14   1   6        6.42        7.46      0.54 o 
  15   1   6        6.13        5.60      0.51 o 
  16   1   6       23.82       21.09      0.96 o 
  17   1   6       40.68       38.63      1.35 o 
  18   1   6       15.79       14.39      0.78 o 
  19   1   6       67.06       67.51      1.50 o 
  20   1   6       43.92       44.31      1.25 o 
  21   1   6       14.74       17.44      1.18 o 
   0   2   6     1252.42     1237.43     15.35 o 
   1   2   6      306.09      298.76      3.48 o 
   2   2   6       16.39       17.14      0.58 o 
   3   2   6       46.94       42.63      0.76 o 
   4   2   6       60.83       62.26      0.88 o 
   5   2   6      129.35      129.12      1.68 o 
   6   2   6      156.12      140.08      2.21 o 
   7   2   6       43.29       39.08      0.70 o 
   8   2   6      216.50      225.61      2.52 o 
   9   2   6      235.86      226.23      2.57 o 
  10   2   6      277.57      274.05      3.05 o 
  11   2   6       94.56       96.57      1.42 o 
  12   2   6       21.29       20.69      0.70 o 
  13   2   6        2.95        2.38      0.38 o 
  14   2   6       51.32       46.19      1.15 o 
  15   2   6       21.75       19.38      0.77 o 
  16   2   6       79.48       77.30      1.51 o 
  17   2   6        8.79        8.26      0.62 o 
  18   2   6       17.05       15.08      0.80 o 
  19   2   6        5.90        7.29      0.66 o 
  20   2   6       12.42       11.38      0.77 o 
  21   2   6       31.71       35.09      1.45 o 
   1   3   6       68.75       63.85      1.00 o 
   2   3   6      226.96      222.84      2.50 o 
   3   3   6      393.44      377.14      3.88 o 
   4   3   6      170.63      162.82      2.06 o 
   5   3   6        5.65        6.05      0.41 o 
   6   3   6       89.58       95.00      1.14 o 
   7   3   6       47.28       39.77      0.88 o 
   8   3   6        8.36        6.77      0.38 o 
   9   3   6       47.93       50.01      0.90 o 
  10   3   6       70.90       71.27      1.16 o 
  11   3   6      314.21      298.95      3.34 o 
  12   3   6       33.80       32.65      0.81 o 
  13   3   6      132.75      126.13      1.79 o 
  14   3   6       69.06       71.13      1.39 o 
  15   3   6       60.68       55.90      1.21 o 
  16   3   6       39.95       42.12      1.14 o 
  17   3   6       37.63       36.11      1.07 o 
  18   3   6      130.13      130.10      2.18 o 
  19   3   6      100.02      101.24      1.90 o 
  20   3   6       53.30       58.44      1.44 o 
   0   4   6      105.50       87.71      3.16 o 
   1   4   6       29.73       26.51      0.61 o 
   2   4   6       81.89       69.88      1.10 o 
   3   4   6       21.57       22.77      0.61 o 
   4   4   6      165.42      156.64      1.83 o 
   5   4   6      223.39      213.64      2.40 o 
   6   4   6      306.59      297.27      3.19 o 
   7   4   6       24.85       23.66      0.59 o 
   8   4   6       24.44       26.16      0.65 o 
   9   4   6       62.20       55.00      0.98 o 
  10   4   6       39.60       34.35      0.97 o 
  11   4   6       18.89       16.84      0.63 o 
  12   4   6       42.80       43.07      0.95 o 
  13   4   6      123.85      125.78      1.91 o 
  14   4   6      106.65      112.90      1.72 o 
  15   4   6       32.63       36.89      1.19 o 
  16   4   6       50.23       50.88      1.28 o 
  17   4   6       31.06       31.43      1.59 o 
  18   4   6       42.27       41.35      1.17 o 
  19   4   6        3.17        3.47      0.56 o 
  20   4   6       20.83       19.72      1.21 o 
   1   5   6       13.39        8.19      0.46 o 
   2   5   6       37.71       36.93      0.69 o 
   3   5   6       65.83       57.39      0.94 o 
   4   5   6       69.06       68.62      1.04 o 
   5   5   6       83.24       82.56      1.09 o 
   6   5   6      107.01       98.81      1.38 o 
   7   5   6      115.87      108.81      1.50 o 
   8   5   6       57.63       65.10      1.18 o 
   9   5   6       35.08       33.61      0.99 o 
  10   5   6      166.99      165.49      2.12 o 
  11   5   6       18.83       19.17      0.67 o 
  12   5   6       30.78       33.87      0.87 o 
  13   5   6       94.49       92.95      1.63 o 
  14   5   6      117.09      118.50      1.79 o 
  15   5   6      131.54      133.33      1.97 o 
  16   5   6        3.49        3.47      0.52 o 
  17   5   6        9.58       10.52      0.70 o 
  18   5   6       71.49       72.65      1.54 o 
  19   5   6       10.70       11.71      0.86 o 
   0   6   6      228.58      205.32      3.59 o 
   1   6   6       62.12       62.99      1.00 o 
   2   6   6      110.48       98.96      1.42 o 
   3   6   6       52.87       46.00      0.84 o 
   4   6   6        4.22        4.30      0.34 o 
   5   6   6      237.02      216.80      2.32 o 
   6   6   6       29.05       29.02      0.70 o 
   7   6   6       20.84       21.41      0.62 o 
   8   6   6       17.02       17.52      0.60 o 
   9   6   6       44.50       41.24      1.05 o 
  10   6   6      176.99      178.65      2.28 o 
  11   6   6       68.21       69.63      1.26 o 
  12   6   6        0.03        0.82      0.37 o 
  13   6   6       14.79       15.31      0.69 o 
  14   6   6       17.05       18.62      0.75 o 
  15   6   6       38.28       39.17      1.01 o 
  16   6   6        9.25        8.72      0.62 o 
  17   6   6       43.43       43.93      1.19 o 
  18   6   6       19.31       20.29      1.60 o 
   1   7   6       30.26       26.46      0.70 o 
   2   7   6       41.86       39.06      0.80 o 
   3   7   6       22.27       17.13      0.56 o 
   4   7   6       91.52       85.44      1.18 o 
   5   7   6       26.53       22.03      0.64 o 
   6   7   6       27.04       25.53      0.70 o 
   7   7   6       51.40       52.96      1.01 o 
   8   7   6      150.81      153.83      2.03 o 
   9   7   6      132.39      134.99      1.87 o 
  10   7   6       31.42       32.96      0.85 o 
  11   7   6       20.92       21.10      0.74 o 
  12   7   6      214.90      221.66      2.93 o 
  13   7   6        9.85       10.31      0.62 o 
  14   7   6       44.85       45.19      1.08 o 
  15   7   6       51.55       53.96      1.20 o 
  16   7   6        6.69        7.60      0.76 o 
  17   7   6       15.63       16.00      0.94 o 
   0   8   6      136.65      122.82      2.58 o 
   1   8   6       16.40       14.97      0.62 o 
   2   8   6       15.52       12.81      0.68 o 
   3   8   6        6.88        6.95      0.40 o 
   4   8   6       35.07       36.87      0.83 o 
   5   8   6       22.46       28.19      1.12 o 
   6   8   6       60.83       64.61      1.16 o 
   7   8   6      171.80      168.06      2.19 o 
   8   8   6       11.70       10.38      0.56 o 
   9   8   6       49.09       53.01      1.08 o 
  10   8   6       40.71       37.39      0.93 o 
  11   8   6       34.02       34.76      0.92 o 
  12   8   6       37.57       36.14      0.96 o 
  13   8   6       24.13       23.88      0.83 o 
  14   8   6       40.64       43.91      1.09 o 
  15   8   6       19.96       18.88      0.86 o 
  16   8   6       10.55       11.69      0.88 o 
   1   9   6       83.20       72.19      1.34 o 
   2   9   6       34.59       31.56      0.79 o 
   3   9   6       61.81       66.71      1.10 o 
   4   9   6      188.84      189.99      2.40 o 
   5   9   6       38.97       40.36      0.93 o 
   6   9   6       15.21       15.54      0.72 o 
   7   9   6       93.19       95.14      1.52 o 
   8   9   6       30.73       30.10      0.84 o 
   9   9   6        4.86        5.12      0.48 o 
  10   9   6        0.95        1.56      0.43 o 
  11   9   6       78.66       82.41      1.48 o 
  12   9   6       27.32       29.96      0.92 o 
  13   9   6       45.64       48.07      1.32 o 
  14   9   6       22.51       25.71      1.00 o 
   0  10   6      162.53      164.38      3.39 o 
   1  10   6       20.84       17.78      0.70 o 
   2  10   6      245.36      248.64      2.99 o 
   3  10   6       50.57       54.67      1.25 o 
   4  10   6       16.85       16.06      0.68 o 
   5  10   6       23.52       22.45      0.88 o 
   6  10   6        6.08        6.79      0.52 o 
   7  10   6       18.82       18.65      0.73 o 
   8  10   6        3.24        3.18      0.45 o 
   9  10   6        7.01        8.45      0.59 o 
  10  10   6        5.14        5.31      0.52 o 
  11  10   6       18.15       18.78      0.80 o 
  12  10   6        0.90        0.76      0.60 o 
   1  11   6       22.25       26.85      0.86 o 
   2  11   6        5.77        5.26      0.55 o 
   3  11   6       14.06       13.10      0.72 o 
   4  11   6       19.01       18.65      1.02 o 
   5  11   6       67.44       60.69      1.24 o 
   6  11   6        6.09        6.04      0.53 o 
   7  11   6       30.76       32.23      0.93 o 
   8  11   6       40.28       42.69      1.18 o 
   9  11   6       20.28       19.94      1.05 o 
   0  12   6       75.35       70.27      6.68 o 
   1  12   6       30.29       29.37      1.40 o 
   2  12   6      143.35      153.24      3.10 o 
   3  12   6      105.50      114.74      2.61 o 
   4  12   6       35.91       36.74      1.95 o 
   5  12   6        2.23        2.38      0.64 o 
   2   0   7      101.45      103.53      2.45 o 
   4   0   7      287.76      299.51      4.35 o 
   6   0   7       88.52       97.25      1.92 o 
   8   0   7       53.39       47.63      1.16 o 
  10   0   7      104.16       98.75      2.17 o 
  12   0   7      220.33      225.24      4.15 o 
  14   0   7       47.53       50.05      1.64 o 
  16   0   7       78.06       80.21      2.25 o 
  18   0   7      103.92      103.89      5.25 o 
   0   1   7       23.14       23.42      1.97 o 
   1   1   7      124.35      124.48      2.15 o 
   2   1   7       17.95       20.46      0.60 o 
   3   1   7       65.95       68.09      1.16 o 
   4   1   7       50.96       53.57      0.89 o 
   5   1   7       51.95       53.68      0.97 o 
   6   1   7       48.32       53.59      0.88 o 
   7   1   7      114.00      120.64      1.55 o 
   8   1   7       30.33       28.14      0.61 o 
   9   1   7       64.73       60.02      1.03 o 
  10   1   7       47.71       52.02      1.24 o 
  11   1   7        9.85        9.67      0.52 o 
  12   1   7       17.57       19.20      0.72 o 
  13   1   7        3.04        2.67      0.43 o 
  14   1   7       43.02       40.57      1.05 o 
  15   1   7       62.84       67.60      1.41 o 
  16   1   7       50.47       49.75      1.24 o 
  17   1   7        4.54        5.14      0.58 o 
  18   1   7      102.94      101.55      3.67 o 
   1   2   7       48.48       50.33      0.93 o 
   2   2   7       11.49       11.88      0.48 o 
   3   2   7       58.77       60.23      1.16 o 
   4   2   7       25.79       29.70      0.64 o 
   5   2   7       74.17       73.15      1.12 o 
   6   2   7       80.28       75.79      1.25 o 
   7   2   7       17.89       18.30      0.63 o 
   8   2   7       28.30       29.57      0.68 o 
   9   2   7      142.80      151.51      1.83 o 
  10   2   7       14.61       14.76      0.56 o 
  11   2   7      118.74      122.96      1.74 o 
  12   2   7       45.36       43.02      0.97 o 
  13   2   7       62.63       58.09      1.23 o 
  14   2   7        2.20        2.52      0.46 o 
  15   2   7       87.75       88.90      1.66 o 
  16   2   7      107.83      108.14      1.90 o 
  17   2   7       25.72       25.77      0.96 o 
  18   2   7       34.63       34.98      2.25 o 
   0   3   7        0.82        1.16      0.51 o 
   1   3   7       74.03       76.83      1.38 o 
   2   3   7       36.24       35.93      1.04 o 
   3   3   7       84.54       98.75      1.35 o 
   4   3   7      112.62      105.33      1.53 o 
   5   3   7       20.84       23.57      0.67 o 
   6   3   7       55.50       59.97      1.11 o 
   7   3   7       23.51       25.07      0.61 o 
   8   3   7       70.81       68.07      1.10 o 
   9   3   7        2.77        2.71      0.35 o 
  10   3   7       35.19       38.08      0.85 o 
  11   3   7        4.33        4.44      0.44 o 
  12   3   7       13.20       12.50      0.61 o 
  13   3   7        4.68        3.06      0.44 o 
  14   3   7       36.57       35.04      1.00 o 
  15   3   7        7.52        8.08      0.62 o 
  16   3   7        4.12        3.10      0.52 o 
  17   3   7        6.64        6.24      0.83 o 
   1   4   7       41.80       38.61      0.85 o 
   2   4   7      116.59      109.14      1.71 o 
   3   4   7        7.97        7.76      0.44 o 
   4   4   7       29.74       36.37      0.83 o 
   5   4   7       26.52       29.29      0.64 o 
   6   4   7       27.40       28.05      0.65 o 
   7   4   7      122.73      123.31      1.64 o 
   8   4   7       36.53       37.20      0.89 o 
   9   4   7        2.47        1.91      0.34 o 
  10   4   7       43.05       41.59      0.92 o 
  11   4   7      157.22      153.66      2.07 o 
  12   4   7      142.82      146.62      2.04 o 
  13   4   7      106.13      108.64      1.72 o 
  14   4   7       37.27       33.93      0.95 o 
  15   4   7        9.23       10.46      0.73 o 
  16   4   7      157.80      159.55      2.93 o 
  17   4   7      127.14      129.84      4.20 o 
   0   5   7      169.09      160.35      2.94 o 
   1   5   7       66.05       66.55      1.10 o 
   2   5   7      113.50      125.78      1.73 o 
   3   5   7       63.92       67.52      1.05 o 
   4   5   7       12.44       14.23      0.63 o 
   5   5   7       23.57       22.35      0.54 o 
   6   5   7       60.18       57.28      1.00 o 
   7   5   7      102.52      104.56      1.50 o 
   8   5   7       24.27       25.32      0.71 o 
   9   5   7       60.01       56.59      1.08 o 
  10   5   7        0.27       -0.16      0.35 o 
  11   5   7        4.43        4.71      0.48 o 
  12   5   7       93.85       92.22      1.54 o 
  13   5   7       53.67       55.08      1.18 o 
  14   5   7       49.25       49.90      1.15 o 
  15   5   7      184.18      187.35      3.84 o 
  16   5   7       99.72      107.17      4.69 o 
   1   6   7       27.15       25.58      0.69 o 
   2   6   7       87.24       87.92      1.39 o 
   3   6   7       38.42       37.79      0.84 o 
   4   6   7       61.40       62.82      1.06 o 
   5   6   7        6.70        5.51      0.40 o 
   6   6   7       70.76       66.83      1.14 o 
   7   6   7       39.51       39.25      0.87 o 
   8   6   7       16.20       15.00      0.61 o 
   9   6   7       17.62       16.41      0.67 o 
  10   6   7      316.50      330.18      3.76 o 
  11   6   7       32.99       35.15      0.93 o 
  12   6   7      106.56      108.44      2.07 o 
  13   6   7       26.59       26.44      0.89 o 
  14   6   7      128.51      133.75      2.06 o 
  15   6   7       30.17       34.31      1.81 o 
   0   7   7       45.81       46.81      1.39 o 
   1   7   7       10.97       11.20      0.55 o 
   2   7   7       10.20       10.57      0.53 o 
   3   7   7       11.44       12.69      0.57 o 
   4   7   7       27.10       25.79      0.64 o 
   5   7   7      119.51      122.27      1.71 o 
   6   7   7       13.96       15.56      0.65 o 
   7   7   7       80.57       85.80      1.39 o 
   8   7   7       94.65       90.67      1.47 o 
   9   7   7      136.60      139.76      1.98 o 
  10   7   7       38.14       34.48      0.92 o 
  11   7   7       70.62       69.59      1.33 o 
  12   7   7       77.19       77.78      1.44 o 
  13   7   7      168.12      167.44      3.26 o 
  14   7   7        9.22        8.49      1.15 o 
   1   8   7      121.75      116.94      1.82 o 
   2   8   7       36.78       36.68      0.94 o 
   3   8   7       25.17       27.82      0.75 o 
   4   8   7       28.73       25.94      0.83 o 
   5   8   7       73.57       76.85      1.32 o 
   6   8   7      166.11      169.57      2.46 o 
   7   8   7       59.71       63.29      1.21 o 
   8   8   7       85.86       88.33      1.52 o 
   9   8   7       96.14      104.22      1.67 o 
  10   8   7      170.90      173.08      2.37 o 
  11   8   7        2.45        1.50      0.61 o 
  12   8   7       31.13       28.74      1.80 o 
   0   9   7      118.12      119.99      2.71 o 
   1   9   7       15.09       12.79      0.67 o 
   2   9   7       26.89       29.27      0.80 o 
   3   9   7       18.61       16.99      0.75 o 
   4   9   7      125.13      127.82      2.02 o 
   5   9   7       20.95       22.41      0.89 o 
   6   9   7       54.31       50.60      1.10 o 
   7   9   7       57.42       60.95      1.22 o 
   8   9   7      124.32      133.06      2.16 o 
   9   9   7       56.52       56.59      1.74 o 
  10   9   7       32.22       35.50      1.76 o 
   1  10   7       18.26       19.33      0.74 o 
   2  10   7      101.41      101.05      1.92 o 
   3  10   7       41.61       40.38      1.37 o 
   4  10   7      127.79      127.44      2.71 o 
   5  10   7       34.51       38.15      4.83 o 
   6  10   7      160.49      163.93      3.74 o 
   0   0   8      874.35      929.78     24.57 o 
   2   0   8      113.45      116.90      4.41 o 
   4   0   8       97.68      103.65      3.23 o 
   6   0   8       32.56       29.62      1.20 o 
   8   0   8       81.67       84.92      1.75 o 
  10   0   8       23.55       23.99      1.08 o 
  12   0   8       13.72       12.44      0.95 o 
  14   0   8      166.02      178.29      7.17 o 
   1   1   8       90.83       94.42      1.70 o 
   2   1   8        7.27        8.72      0.64 o 
   3   1   8       30.92       29.24      1.01 o 
   4   1   8       58.27       62.09      1.10 o 
   5   1   8       34.26       34.26      0.72 o 
   6   1   8        3.04        2.37      0.34 o 
   7   1   8       45.31       51.31      0.88 o 
   8   1   8       28.68       30.23      0.73 o 
   9   1   8        8.92        7.29      0.46 o 
  10   1   8       25.63       26.85      0.77 o 
  11   1   8        8.58        9.92      0.82 o 
  12   1   8        3.18        3.68      0.48 o 
  13   1   8       39.21       42.92      1.09 o 
  14   1   8        8.70        9.35      1.63 o 
   0   2   8      119.25      132.01      3.14 o 
   1   2   8        3.02        1.84      0.37 o 
   2   2   8        3.56        2.16      0.41 o 
   3   2   8       30.18       31.94      0.83 o 
   4   2   8      278.12      293.53      3.27 o 
   5   2   8      118.65      125.85      1.71 o 
   6   2   8       13.45       14.63      0.59 o 
   7   2   8        0.28        0.33      0.35 o 
   8   2   8       27.65       32.31      0.76 o 
   9   2   8      117.21      128.01      1.78 o 
  10   2   8       60.20       63.00      1.17 o 
  11   2   8       14.05       15.62      0.67 o 
  12   2   8       15.88       15.17      0.72 o 
  13   2   8       28.27       32.34      1.26 o 
  14   2   8       45.85       48.39      2.56 o 
   1   3   8        5.47        3.95      0.48 o 
   2   3   8       54.70       60.08      1.37 o 
   3   3   8       50.50       54.61      1.09 o 
   4   3   8        2.82        2.71      0.39 o 
   5   3   8       79.83       81.40      1.48 o 
   6   3   8      108.39      112.95      1.74 o 
   7   3   8       11.33       11.03      0.50 o 
   8   3   8       87.09       95.44      1.44 o 
   9   3   8      120.02      123.44      1.67 o 
  10   3   8        6.48        5.84      0.49 o 
  11   3   8       92.80       99.46      1.59 o 
  12   3   8       73.97       81.37      1.44 o 
  13   3   8       72.06       76.01      3.11 o 
   0   4   8      248.96      259.67      5.66 o 
   1   4   8       77.00       81.00      1.43 o 
   2   4   8        4.58        4.31      0.43 o 
   3   4   8        1.81        1.84      0.39 o 
   4   4   8       28.03       29.73      0.70 o 
   5   4   8      174.96      193.75      2.47 o 
   6   4   8       86.67       90.31      1.35 o 
   7   4   8       32.96       32.31      0.78 o 
   8   4   8       50.10       51.54      1.02 o 
   9   4   8       57.52       64.69      1.19 o 
  10   4   8      130.39      138.90      1.96 o 
  11   4   8       45.64       48.86      1.09 o 
  12   4   8       14.97       17.56      1.16 o 
   1   5   8       33.82       36.59      0.80 o 
   2   5   8       24.38       23.87      0.66 o 
   3   5   8       16.45       13.99      0.59 o 
   4   5   8       70.69       74.20      1.26 o 
   5   5   8       63.16       63.33      1.16 o 
   6   5   8        6.81        7.14      0.58 o 
   7   5   8       95.66      103.92      1.55 o 
   8   5   8       59.72       65.60      1.20 o 
   9   5   8       57.57       64.00      1.21 o 
  10   5   8       10.84       10.11      0.59 o 
  11   5   8        4.94        6.40      0.77 o 
   0   6   8      252.22      282.80      4.87 o 
   1   6   8       24.84       24.04      0.73 o 
   2   6   8       40.61       39.79      0.91 o 
   3   6   8       83.61       84.96      1.41 o 
   4   6   8       29.87       33.34      0.75 o 
   5   6   8        3.98        4.90      0.46 o 
   6   6   8      100.48      103.47      1.67 o 
   7   6   8        5.91        5.25      0.47 o 
   8   6   8        5.39        4.84      0.47 o 
   9   6   8       30.91       32.42      1.25 o 
  10   6   8       14.66       15.84      1.38 o 
   1   7   8       84.50       90.42      1.52 o 
   2   7   8        5.58        5.97      0.67 o 
   3   7   8       52.32       53.87      1.02 o 
   4   7   8       84.18       93.32      1.58 o 
   5   7   8        9.93       10.06      0.72 o 
   6   7   8       53.27       55.65      1.46 o 
   7   7   8        8.46        8.17      0.89 o 
   8   7   8       47.55       49.08      1.99 o 
   0   8   8       69.14       70.68      2.38 o 
   1   8   8       19.32       18.12      1.91 o 
   2   8   8       85.10       93.87      3.56 o 
   3   8   8       20.65       17.31      2.70 o 
   4   8   8       71.61       78.00      5.72 o 
   2   0   9       43.05       48.42      3.34 o 
   4   0   9       98.22      118.12      3.04 o 
   6   0   9       10.24        9.79      1.01 o 
   8   0   9       43.36       48.62      1.81 o 
   0   1   9       24.89       26.26      2.84 o 
   1   1   9       51.98       56.22      1.59 o 
   2   1   9       59.72       67.93      1.82 o 
   3   1   9       25.63       28.92      1.22 o 
   4   1   9        7.51        8.22      0.61 o 
   5   1   9       14.63       16.08      0.83 o 
   6   1   9        1.99        1.85      0.43 o 
   7   1   9        2.05        2.20      0.44 o 
   8   1   9       28.89       30.59      1.42 o 
   1   2   9       14.33       17.22      0.76 o 
   2   2   9       14.93       15.45      0.74 o 
   3   2   9       11.59       13.37      0.73 o 
   4   2   9       31.30       31.69      0.87 o 
   5   2   9       15.35       15.76      0.86 o 
   6   2   9       57.10       60.71      1.38 o 
   7   2   9       63.37       67.39      1.61 o 
   0   3   9       61.05       58.92      3.29 o 
   1   3   9        5.35        7.02      0.60 o 
   2   3   9        8.76       10.54      0.69 o 
   3   3   9        1.99        1.90      0.40 o 
   4   3   9        1.99        1.62      0.41 o 
   5   3   9        7.13        7.88      1.21 o 
   6   3   9       19.42       22.04      0.91 o 
   1   4   9        7.08        8.41      0.95 o 
   2   4   9        3.75        2.69      0.65 o 
   3   4   9       55.57       58.12      1.44 o 
   4   4   9       26.13       28.58      1.32 o 
                                                 
